# Supplementary material for: 5-Bromo-2-hy­droxy­benzonitrile
Source: Acta Crystallogr Sect E Struct Rep Online. 2012 Aug 1;68(Pt 9):o2617. doi: 10.1107/S1600536812031716 (PMC3435646; doi:10.1107/S1600536812031716)
Supplement: Supplementary file 1 [file e-68-o2617-sup1.cif]

##############################################################################
#                                                                            #
# This CIF contains the data in a paper accepted for publication in          #
# Acta Crystallographica Section E. It conforms to the requirements of       #
# Notes for Authors for Acta Crystallographica Section E, and has been       #
# peer reviewed under the auspices of the IUCr Commission on Journals.       #
#                                                                            #
# Full details of the Crystallographic Information File format               #
# are given in the paper "The Crystallographic Information File (CIF):       #
# a New Standard Archive File for Crystallography" by S. R. Hall, F. H.      #
# Allen and I. D. Brown [Acta Cryst. (1991), A47, 655-685].                  #
#                                                                            #
# The current version of the core CIF dictionary is obtainable from          #
# ftp://ftp.iucr.org/pub/cif_core.dic.                                       #
#                                                                            #
# Software is freely available for graphical display of the structure(s)     #
# in this CIF. For information consult the CIF software page                 #
# http://www.iucr.org/resources/cif/software.                                #
#                                                                            #
# This file may be used for bona fide research purposes within the           #
# scientific community so long as proper attribution is given to the journal # 
# article from which it was obtained.                                        #
#                                                                            #
##############################################################################
data_I
_audit_creation_method     'SHELXL97'
_chemical_name_systematic     '5-Bromo-2-hydroxybenzonitrile'
_chemical_name_common     ?
_chemical_formula_moiety     'C7 H4 Br N O'
_chemical_formula_sum     'C7 H4 Br N O'
_chemical_formula_iupac     'C7 H4 Br N O'
_chemical_formula_weight     198.01
_chemical_melting_point     ?
_symmetry_cell_setting     triclinic
_symmetry_space_group_name_H-M     'P -1'
_symmetry_space_group_name_Hall     '-P 1'
loop_
    _symmetry_equiv_pos_as_xyz
    'x, y, z'
    '-x, -y, -z'
_cell_length_a     3.8422(3)
_cell_length_b     8.5166(7)
_cell_length_c     21.6507(18)
_cell_angle_alpha     97.0740(10)
_cell_angle_beta     91.9910(10)
_cell_angle_gamma     97.0680(10)
_cell_volume     696.83(10)
_cell_formula_units_Z     4
_cell_measurement_reflns_used     5206
_cell_measurement_theta_min     2.49
_cell_measurement_theta_max     30.46
_cell_measurement_temperature     125(2)
_exptl_crystal_description     'needle'
_exptl_crystal_colour     'colourless'
_exptl_crystal_size_max     0.20
_exptl_crystal_size_mid     0.07
_exptl_crystal_size_min     0.03
_exptl_crystal_density_diffrn     1.888
_exptl_crystal_density_meas     ?
_exptl_crystal_density_method     'not measured'
_exptl_crystal_F_000     384
_exptl_absorpt_coefficient_mu     5.818
_exptl_absorpt_correction_type     multi-scan
_exptl_absorpt_process_details     '(<i>SADABS</i>; Bruker, 2007)'
_exptl_absorpt_correction_T_min     0.3891
_exptl_absorpt_correction_T_max     0.8448
_exptl_special_details     ?
_diffrn_ambient_temperature     125(2)
_diffrn_radiation_type     'MoK\a'
_diffrn_radiation_wavelength     0.71073
_diffrn_radiation_source     'fine-focus sealed tube'
_diffrn_radiation_monochromator     'graphite'
_diffrn_measurement_device_type     'Bruker APEXII CCD'
_diffrn_measurement_method     '\f and \w scans'
_diffrn_detector_area_resol_mean     ?
_diffrn_reflns_number     11040
_diffrn_reflns_av_R_equivalents     0.0321
_diffrn_reflns_av_sigmaI/netI     0.0436
_diffrn_reflns_theta_min     1.90
_diffrn_reflns_theta_max     30.51
_diffrn_reflns_theta_full     30.51
_diffrn_measured_fraction_theta_max     0.984
_diffrn_measured_fraction_theta_full     0.984
_diffrn_reflns_limit_h_min     -5
_diffrn_reflns_limit_h_max     5
_diffrn_reflns_limit_k_min     -12
_diffrn_reflns_limit_k_max     12
_diffrn_reflns_limit_l_min     -30
_diffrn_reflns_limit_l_max     30
_refine_special_details
;
 Refinement of <i>F</i>^2^ against ALL reflections. The weighted
 <i>R</i>-factor <i>wR</i> and goodness of fit <i>S</i> are based on
 <i>F</i>^2^, conventional <i>R</i>-factors <i>R</i> are based on <i>F</i>,
 with <i>F</i> set to zero for negative <i>F</i>^2^. The threshold expression
 of <i>F</i>^2^ > \s(<i>F</i>^2^) is used only for calculating
 <i>R</i>-factors(gt) <i>etc</i>. and is not relevant to the choice of
 reflections for refinement. <i>R</i>-factors based on <i>F</i>^2^ are
 statistically about twice as large as those based on <i>F</i>, and
 <i>R</i>-factors based on ALL data will be even larger.
;
_reflns_number_total     4213
_reflns_number_gt     3254
_reflns_threshold_expression     I>2\s(I)
_refine_ls_structure_factor_coef     Fsqd
_refine_ls_matrix_type     full
_refine_ls_R_factor_all     0.0618
_refine_ls_R_factor_gt     0.0425
_refine_ls_wR_factor_gt     0.0931
_refine_ls_wR_factor_ref     0.1000
_refine_ls_goodness_of_fit_ref     1.029
_refine_ls_restrained_S_all     1.029
_refine_ls_number_reflns     4213
_refine_ls_number_parameters     187
_refine_ls_number_restraints     2
_refine_ls_hydrogen_treatment     mixed
_refine_ls_weighting_scheme     calc
_refine_ls_weighting_details
         'calc w=1/[\s^2^(Fo^2^)+(0.0500P)^2^+0.6935P] where P=(Fo^2^+2Fc^2^)/3'
_atom_sites_solution_hydrogens     geom
_atom_sites_solution_primary     direct
_atom_sites_solution_secondary     difmap
_refine_ls_shift/su_max     0.001
_refine_ls_shift/su_mean     0.000
_refine_diff_density_max     1.674
_refine_diff_density_min     -0.567
_refine_ls_extinction_method     'none'
_refine_ls_extinction_coef     ?
loop_
    _atom_type_symbol
    _atom_type_description
    _atom_type_scat_dispersion_real
    _atom_type_scat_dispersion_imag
    _atom_type_scat_source
    'C' 'C' 0.0033 0.0016
                         'International Tables Vol C Tables 4.2.6.8 and 6.1.1.4'
    'H' 'H' 0.0000 0.0000
                         'International Tables Vol C Tables 4.2.6.8 and 6.1.1.4'
    'Br' 'Br' -0.2901 2.4595
                         'International Tables Vol C Tables 4.2.6.8 and 6.1.1.4'
    'N' 'N' 0.0061 0.0033
                         'International Tables Vol C Tables 4.2.6.8 and 6.1.1.4'
    'O' 'O' 0.0106 0.0060
                         'International Tables Vol C Tables 4.2.6.8 and 6.1.1.4'
_computing_data_collection     '<i>APEX2</i> (Bruker, 2007)'
_computing_cell_refinement     '<i>SAINT</i> (Bruker, 2007)'
_computing_data_reduction     '<i>SAINT</i> (Bruker, 2007)'
_computing_structure_solution     '<i>SHELXS97</i> (Sheldrick, 2008)'
_computing_structure_refinement     '<i>SHELXL97</i> (Sheldrick, 2008)'
_computing_molecular_graphics     '<i>SHELXTL</i> (Sheldrick, 2008)'
_computing_publication_material     '<i>SHELXTL</i> (Sheldrick, 2008)'
loop_
    _atom_site_type_symbol
    _atom_site_label
    _atom_site_fract_x
    _atom_site_fract_y
    _atom_site_fract_z
    _atom_site_U_iso_or_equiv
    _atom_site_adp_type
    _atom_site_calc_flag
    _atom_site_refinement_flags
    _atom_site_occupancy
    _atom_site_symmetry_multiplicity
    _atom_site_disorder_assembly
    _atom_site_disorder_group
    Br Br1 0.18318(9) 0.28671(4) 0.512507(15) 0.02561(10) Uani d . 1 1 . .
    Br Br2 0.29449(9) 0.79771(4) 0.004330(16) 0.02483(10) Uani d . 1 1 . .
    O O1 0.5299(7) 0.0480(3) 0.25051(11) 0.0272(5) Uani d D 1 1 . .
    H H1 0.477(12) 0.107(5) 0.2245(17) 0.041 Uiso d D 1 1 . .
    O O2 -0.0783(7) 0.5153(3) 0.23932(11) 0.0256(5) Uani d D 1 1 . .
    H H2 -0.155(11) 0.581(4) 0.2658(16) 0.038 Uiso d D 1 1 . .
    N N1 0.6255(9) -0.2737(4) 0.32638(14) 0.0297(7) Uani d . 1 1 . .
    N N2 0.2873(9) 0.2144(4) 0.15707(14) 0.0284(7) Uani d . 1 1 . .
    C C1 0.5484(9) -0.1490(4) 0.33933(15) 0.0219(6) Uani d . 1 1 . .
    C C2 0.4527(8) 0.0091(4) 0.35481(15) 0.0198(6) Uani d . 1 1 . .
    C C3 0.4427(9) 0.1083(4) 0.30815(15) 0.0205(6) Uani d . 1 1 . .
    C C4 0.3500(9) 0.2610(4) 0.32282(16) 0.0243(7) Uani d . 1 1 . .
    H H4A 0.3393 0.3289 0.2913 0.029 Uiso calc R 1 1 . .
    C C5 0.2735(9) 0.3141(4) 0.38330(16) 0.0224(6) Uani d . 1 1 . .
    H H5A 0.2114 0.4185 0.3933 0.027 Uiso calc R 1 1 . .
    C C6 0.2875(8) 0.2141(4) 0.42964(15) 0.0200(6) Uani d . 1 1 . .
    C C7 0.3737(8) 0.0620(4) 0.41583(14) 0.0192(6) Uani d . 1 1 . .
    H H7A 0.3793 -0.0061 0.4473 0.023 Uiso calc R 1 1 . .
    C C8 0.2157(9) 0.3355(4) 0.14778(15) 0.0213(6) Uani d . 1 1 . .
    C C9 0.1384(8) 0.4920(4) 0.13853(15) 0.0188(6) Uani d . 1 1 . .
    C C10 -0.0049(8) 0.5841(4) 0.18745(15) 0.0196(6) Uani d . 1 1 . .
    C C11 -0.0606(9) 0.7398(4) 0.17991(15) 0.0211(6) Uani d . 1 1 . .
    H H11A -0.1568 0.8038 0.2124 0.025 Uiso calc R 1 1 . .
    C C12 0.0238(9) 0.8011(4) 0.12526(16) 0.0218(6) Uani d . 1 1 . .
    H H12A -0.0129 0.9073 0.1205 0.026 Uiso calc R 1 1 . .
    C C13 0.1624(8) 0.7076(4) 0.07722(15) 0.0190(6) Uani d . 1 1 . .
    C C14 0.2219(8) 0.5542(4) 0.08324(15) 0.0196(6) Uani d . 1 1 . .
    H H14A 0.3182 0.4913 0.0504 0.023 Uiso calc R 1 1 . .
loop_
    _atom_site_aniso_label
    _atom_site_aniso_U_11
    _atom_site_aniso_U_22
    _atom_site_aniso_U_33
    _atom_site_aniso_U_12
    _atom_site_aniso_U_13
    _atom_site_aniso_U_23
    Br1 0.02688(19) 0.02853(19) 0.02188(17) 0.00764(14) 0.00549(13) -0.00014(13)
    Br2 0.02437(18) 0.02336(17) 0.02838(18) 0.00123(13) 0.00333(13) 0.01102(13)
    O1 0.0410(15) 0.0240(13) 0.0186(11) 0.0098(11) 0.0007(10) 0.0047(9)
    O2 0.0380(14) 0.0226(12) 0.0173(11) 0.0072(11) 0.0050(10) 0.0026(9)
    N1 0.0419(19) 0.0259(16) 0.0231(15) 0.0104(13) 0.0048(13) 0.0035(12)
    N2 0.0417(18) 0.0210(15) 0.0223(14) 0.0063(13) -0.0009(13) 0.0004(11)
    C1 0.0268(17) 0.0235(17) 0.0159(14) 0.0034(13) 0.0015(12) 0.0046(12)
    C2 0.0197(15) 0.0184(15) 0.0215(15) 0.0034(12) 0.0004(12) 0.0024(12)
    C3 0.0193(15) 0.0231(16) 0.0184(15) 0.0016(12) -0.0005(12) 0.0018(12)
    C4 0.0289(18) 0.0220(16) 0.0230(16) 0.0050(13) -0.0003(13) 0.0058(13)
    C5 0.0246(16) 0.0196(15) 0.0235(16) 0.0057(12) 0.0008(13) 0.0025(12)
    C6 0.0177(15) 0.0242(16) 0.0182(15) 0.0036(12) 0.0014(12) 0.0023(12)
    C7 0.0204(15) 0.0205(15) 0.0170(14) 0.0028(12) -0.0005(12) 0.0040(12)
    C8 0.0268(16) 0.0213(16) 0.0154(14) 0.0021(13) 0.0010(12) 0.0017(12)
    C9 0.0207(15) 0.0170(14) 0.0185(14) 0.0031(12) -0.0004(12) 0.0016(11)
    C10 0.0199(15) 0.0179(15) 0.0198(15) 0.0002(11) -0.0021(12) 0.0009(12)
    C11 0.0235(16) 0.0183(15) 0.0201(15) 0.0026(12) -0.0008(12) -0.0021(12)
    C12 0.0218(16) 0.0170(15) 0.0260(16) 0.0023(12) -0.0043(13) 0.0025(12)
    C13 0.0175(14) 0.0184(15) 0.0209(15) -0.0009(11) 0.0002(12) 0.0051(12)
    C14 0.0167(14) 0.0196(15) 0.0214(15) 0.0005(11) 0.0003(12) 0.0004(12)
_geom_special_details
;
 All s.u.'s (except the s.u. in the dihedral angle between two l.s. planes)
 are estimated using the full covariance matrix. The cell s.u.'s are taken
 into account individually in the estimation of s.u.'s in distances, angles
 and torsion angles; correlations between s.u.'s in cell parameters are only
 used when they are defined by crystal symmetry. An approximate (isotropic)
 treatment of cell s.u.'s is used for estimating s.u.'s involving l.s. planes.
;
loop_
    _geom_bond_atom_site_label_1
    _geom_bond_atom_site_label_2
    _geom_bond_site_symmetry_2
    _geom_bond_distance
    _geom_bond_publ_flag
    Br1 C6 . 1.897(3) ?
    Br2 C13 . 1.896(3) ?
    O1 C3 . 1.359(4) ?
    O1 H1 . 0.834(19) ?
    O2 C10 . 1.352(4) ?
    O2 H2 . 0.836(19) ?
    N1 C1 . 1.142(4) ?
    N2 C8 . 1.139(4) ?
    C1 C2 . 1.442(4) ?
    C2 C3 . 1.397(4) ?
    C2 C7 . 1.398(4) ?
    C3 C4 . 1.393(5) ?
    C4 C5 . 1.385(5) ?
    C4 H4A . 0.9500 ?
    C5 C6 . 1.397(4) ?
    C5 H5A . 0.9500 ?
    C6 C7 . 1.376(4) ?
    C7 H7A . 0.9500 ?
    C8 C9 . 1.436(4) ?
    C9 C14 . 1.399(4) ?
    C9 C10 . 1.408(4) ?
    C10 C11 . 1.396(4) ?
    C11 C12 . 1.384(5) ?
    C11 H11A . 0.9500 ?
    C12 C13 . 1.392(5) ?
    C12 H12A . 0.9500 ?
    C13 C14 . 1.375(4) ?
    C14 H14A . 0.9500 ?
loop_
    _geom_angle_atom_site_label_1
    _geom_angle_atom_site_label_2
    _geom_angle_atom_site_label_3
    _geom_angle_site_symmetry_1
    _geom_angle_site_symmetry_3
    _geom_angle
    _geom_angle_publ_flag
    C3 O1 H1 . . 110(3) ?
    C10 O2 H2 . . 110(3) ?
    N1 C1 C2 . . 179.1(4) ?
    C3 C2 C7 . . 120.8(3) ?
    C3 C2 C1 . . 119.0(3) ?
    C7 C2 C1 . . 120.2(3) ?
    O1 C3 C4 . . 124.0(3) ?
    O1 C3 C2 . . 116.7(3) ?
    C4 C3 C2 . . 119.3(3) ?
    C5 C4 C3 . . 120.1(3) ?
    C5 C4 H4A . . 119.9 ?
    C3 C4 H4A . . 119.9 ?
    C4 C5 C6 . . 120.0(3) ?
    C4 C5 H5A . . 120.0 ?
    C6 C5 H5A . . 120.0 ?
    C7 C6 C5 . . 120.7(3) ?
    C7 C6 Br1 . . 119.2(2) ?
    C5 C6 Br1 . . 120.1(2) ?
    C6 C7 C2 . . 119.1(3) ?
    C6 C7 H7A . . 120.4 ?
    C2 C7 H7A . . 120.4 ?
    N2 C8 C9 . . 177.1(4) ?
    C14 C9 C10 . . 120.9(3) ?
    C14 C9 C8 . . 120.4(3) ?
    C10 C9 C8 . . 118.6(3) ?
    O2 C10 C11 . . 124.1(3) ?
    O2 C10 C9 . . 117.3(3) ?
    C11 C10 C9 . . 118.7(3) ?
    C12 C11 C10 . . 120.2(3) ?
    C12 C11 H11A . . 119.9 ?
    C10 C11 H11A . . 119.9 ?
    C11 C12 C13 . . 120.2(3) ?
    C11 C12 H12A . . 119.9 ?
    C13 C12 H12A . . 119.9 ?
    C14 C13 C12 . . 121.0(3) ?
    C14 C13 Br2 . . 119.6(2) ?
    C12 C13 Br2 . . 119.3(2) ?
    C13 C14 C9 . . 118.9(3) ?
    C13 C14 H14A . . 120.5 ?
    C9 C14 H14A . . 120.5 ?
loop_
    _geom_torsion_atom_site_label_1
    _geom_torsion_atom_site_label_2
    _geom_torsion_atom_site_label_3
    _geom_torsion_atom_site_label_4
    _geom_torsion_site_symmetry_1
    _geom_torsion_site_symmetry_2
    _geom_torsion_site_symmetry_3
    _geom_torsion_site_symmetry_4
    _geom_torsion
    _geom_torsion_publ_flag
    C7 C2 C3 O1 . . . . 178.8(3) ?
    C1 C2 C3 O1 . . . . -0.8(5) ?
    C7 C2 C3 C4 . . . . -0.5(5) ?
    C1 C2 C3 C4 . . . . 179.9(3) ?
    O1 C3 C4 C5 . . . . -178.4(3) ?
    C2 C3 C4 C5 . . . . 0.9(5) ?
    C3 C4 C5 C6 . . . . -0.3(5) ?
    C4 C5 C6 C7 . . . . -0.6(5) ?
    C4 C5 C6 Br1 . . . . 179.9(3) ?
    C5 C6 C7 C2 . . . . 1.0(5) ?
    Br1 C6 C7 C2 . . . . -179.6(2) ?
    C3 C2 C7 C6 . . . . -0.4(5) ?
    C1 C2 C7 C6 . . . . 179.2(3) ?
    C14 C9 C10 O2 . . . . -180.0(3) ?
    C8 C9 C10 O2 . . . . -3.4(4) ?
    C14 C9 C10 C11 . . . . -0.4(5) ?
    C8 C9 C10 C11 . . . . 176.2(3) ?
    O2 C10 C11 C12 . . . . 179.7(3) ?
    C9 C10 C11 C12 . . . . 0.1(5) ?
    C10 C11 C12 C13 . . . . 0.5(5) ?
    C11 C12 C13 C14 . . . . -0.8(5) ?
    C11 C12 C13 Br2 . . . . -177.3(2) ?
    C12 C13 C14 C9 . . . . 0.5(5) ?
    Br2 C13 C14 C9 . . . . 177.0(2) ?
    C10 C9 C14 C13 . . . . 0.1(5) ?
    C8 C9 C14 C13 . . . . -176.4(3) ?
loop_
    _geom_hbond_atom_site_label_D
    _geom_hbond_atom_site_label_H
    _geom_hbond_atom_site_label_A
    _geom_hbond_site_symmetry_A
    _geom_hbond_distance_DH
    _geom_hbond_distance_HA
    _geom_hbond_distance_DA
    _geom_hbond_angle_DHA
    O1 H1 N2 . 0.834(19) 1.98(2) 2.805(4) 170(5)
    O2 H2 N1 1_465 0.836(19) 1.98(2) 2.810(4) 175(5)
data_global
_journal_date_recd_electronic     2012-07-05
_journal_date_accepted     2012-07-11
_journal_name_full     'Acta Crystallographica, Section E'
_journal_year     2012
_journal_volume     68
_journal_issue      9
_journal_page_first     o2617
_journal_page_last     o2617
_journal_paper_category     QO
_journal_paper_doi     10.1107/S1600536812031716
_journal_coeditor_code     RK2372
_publ_contact_author_name     'Tanski, Joseph M.'
_publ_contact_author_address
;
Department of Chemistry
Vassar College
Poughkeepsie, NY 12604
USA
;
_publ_contact_author_email     jotanski@vassar.edu
_publ_contact_author_fax     845-437-5732
_publ_contact_author_phone     845-437-5731
_publ_section_title
;
5-Bromo-2-hydroxybenzonitrile
;
loop_
    _publ_author_name
    _publ_author_footnote
    _publ_author_address
    'Oh, Scott' .
;
Department of Chemistry
Vassar College
Poughkeepsie, NY 12604
USA
;
    'Tanski, Joseph M.' .
;
Department of Chemistry
Vassar College
Poughkeepsie, NY 12604
USA
;
