# Supplementary material for: 5-Bromo-2-hy­droxy­benzonitrile
Source: Acta Crystallogr Sect E Struct Rep Online. 2012 Aug 1;68(Pt 9):o2617. doi: 10.1107/S1600536812031716 (PMC3435646; doi:10.1107/S1600536812031716)
Supplement: Supplementary file 2 [file e-68-o2617-Isup2.hkl]

# 
# h,k,l, Fc-squared, Fo-squared, sigma(Fo-squared) and status flag 
# 
data_I
_shelx_title ' SO1515C in  P-1' 
_shelx_refln_list_code          4 
_shelx_F_calc_maximum      159.55 
_exptl_crystal_F_000       384.00 
_reflns_d_resolution_high  0.7000 
 
loop_ 
 _symmetry_equiv_pos_as_xyz 
 'x, y, z' 
 '-x, -y, -z' 
 
_cell_length_a     3.8422 
_cell_length_b     8.5166 
_cell_length_c    21.6507 
_cell_angle_alpha  97.074 
_cell_angle_beta   91.991 
_cell_angle_gamma  97.068 
 
_shelx_F_squared_multiplier     1.000 
 
loop_ 
 _refln_index_h 
 _refln_index_k 
 _refln_index_l 
 _refln_F_squared_calc 
 _refln_F_squared_meas 
 _refln_F_squared_sigma 
 _refln_observed_status 
   1   0   0       19.32       28.06      3.09 o 
   2   0   0     3434.50     3320.33     41.08 o 
   3   0   0       11.44        9.25      6.56 o 
   4   0   0      130.23      140.31     18.08 o 
   5   0   0        0.46        8.00     19.66 o 
  -5   1   0      146.87      153.92     23.16 o 
  -4   1   0      841.98      826.39     40.10 o 
  -3   1   0      543.97      507.52     20.47 o 
  -2   1   0     2202.56     2093.69     32.69 o 
  -1   1   0      578.15      559.80     10.15 o 
   0   1   0        1.66       -1.43      1.43 o 
   1   1   0    13135.07    13150.64    147.86 o 
   2   1   0      318.75      256.34      9.09 o 
   3   1   0        0.09       10.12      6.76 o 
   4   1   0     1159.64     1173.40     36.21 o 
   5   1   0        9.04       -0.85     20.03 o 
  -5   2   0       13.02       -5.55     22.88 o 
  -4   2   0      160.02      170.40     15.08 o 
  -3   2   0      159.83      147.24     11.67 o 
  -2   2   0     4408.26     4351.19     52.46 o 
  -1   2   0     3597.05     3469.40     41.14 o 
   0   2   0    13274.96    15191.51    229.91 o 
   1   2   0     1343.07     1213.66     20.22 o 
   2   2   0     5850.06     5759.60     68.56 o 
   3   2   0      569.86      556.29     18.15 o 
   4   2   0        0.47        0.95     15.89 o 
   5   2   0        4.05       34.94     21.76 o 
  -5   3   0      533.59      617.81     33.17 o 
  -4   3   0      151.00      181.82     24.37 o 
  -3   3   0     1253.84     1217.90     25.86 o 
  -2   3   0      531.76      515.60     11.59 o 
  -1   3   0      457.70      537.20     10.53 o 
   0   3   0      192.35      219.13      7.67 o 
   1   3   0      454.13      423.43     12.37 o 
   2   3   0      949.68      976.38     28.86 o 
   3   3   0     1136.42     1124.05     26.17 o 
   4   3   0      558.67      591.88     29.07 o 
   5   3   0      135.58      170.92     26.07 o 
  -5   4   0        7.16       -2.91     28.11 o 
  -4   4   0       10.08       18.24     12.61 o 
  -3   4   0      924.87      889.65     22.38 o 
  -2   4   0      908.87      892.73     19.06 o 
  -1   4   0     7997.33     7991.99     92.88 o 
   0   4   0     6564.48     7761.24     90.28 o 
   1   4   0     3587.06     3447.76     68.32 o 
   2   4   0      424.56      454.24     41.05 o 
   3   4   0      341.24      313.70     17.83 o 
   4   4   0       27.89       28.24     30.72 o 
  -5   5   0      677.20      650.28     62.62 o 
  -4   5   0      380.29      367.72     26.38 o 
  -3   5   0     2783.21     2734.77     46.00 o 
  -2   5   0       13.86        7.35      6.37 o 
  -1   5   0      105.75      111.10      7.46 o 
   0   5   0       34.71       45.28      6.51 o 
   1   5   0     1283.65     1240.60     25.75 o 
   2   5   0      133.45      161.19     19.20 o 
   3   5   0     1133.32     1113.70     28.63 o 
   4   5   0      170.32      205.91     19.62 o 
  -5   6   0       34.01       -2.35     35.82 o 
  -4   6   0       30.01       47.90     19.41 o 
  -3   6   0       82.92       94.24     16.82 o 
  -2   6   0       69.85       93.61      8.91 o 
  -1   6   0     3420.28     3341.81     44.24 o 
   0   6   0        2.45       -0.06      6.72 o 
   1   6   0     2406.52     2321.14     41.10 o 
   2   6   0       11.38       79.25     13.23 o 
   3   6   0      117.54      123.80     16.91 o 
   4   6   0       23.52       35.44     18.18 o 
  -4   7   0      150.85      200.26     24.93 o 
  -3   7   0     1110.98     1088.96     48.76 o 
  -2   7   0      261.73      285.11     21.06 o 
  -1   7   0        0.65       -8.12      8.12 o 
   0   7   0        0.08       -2.09      8.17 o 
   1   7   0      598.87      555.37     21.11 o 
   2   7   0        0.59       38.62     14.53 o 
   3   7   0      737.19      742.72     27.68 o 
   4   7   0        1.90        8.89     34.51 o 
  -4   8   0      204.06      224.38     42.62 o 
  -3   8   0      230.95      244.58     24.71 o 
  -2   8   0      722.00      674.01     32.68 o 
  -1   8   0      996.75      995.62     25.47 o 
   0   8   0      675.08      795.10     26.50 o 
   1   8   0      599.16      569.10     36.08 o 
   2   8   0      368.94      386.17     23.64 o 
   3   8   0        1.55      -21.44     21.44 o 
  -4   9   0      582.21      574.67     36.23 o 
  -3   9   0      317.46      284.03     27.83 o 
  -2   9   0      187.59      169.90     21.62 o 
  -1   9   0        0.10       11.06     13.11 o 
   0   9   0       72.60       89.48     15.21 o 
   1   9   0      410.53      411.31     28.29 o 
   2   9   0       18.39       23.97     21.31 o 
   3   9   0      118.41      106.82     26.90 o 
  -3  10   0        1.10       35.61     42.49 o 
  -2  10   0      658.34      674.00     32.72 o 
  -1  10   0       32.70       16.35     19.13 o 
   0  10   0      862.46      988.09     29.83 o 
   1  10   0      166.00      178.17     24.39 o 
   2  10   0       79.00      106.67     25.31 o 
  -2  11   0       59.64        4.97     31.11 o 
  -1  11   0        3.29       23.32     21.12 o 
   0  11   0       27.85       32.68     30.07 o 
   1  11   0       27.11       55.37     23.74 o 
  -1 -11   1      169.54      188.37     26.25 o 
   0 -11   1       12.94        2.09     29.28 o 
   1 -11   1      641.25      651.48     33.09 o 
   2 -11   1        0.98       48.89     32.16 o 
  -2 -10   1      141.24      214.04     57.26 o 
  -1 -10   1      118.57      166.77     23.85 o 
   0 -10   1      254.17      313.34     24.01 o 
   1 -10   1        2.45      -17.65     17.65 o 
   2 -10   1       18.72       44.27     20.24 o 
   3 -10   1      141.38      128.29     25.09 o 
  -3  -9   1       67.72       35.33     46.28 o 
  -2  -9   1      187.93      297.91     29.40 o 
  -1  -9   1      264.28      257.05     20.17 o 
   0  -9   1      716.72      818.92     26.11 o 
   1  -9   1      618.47      581.58     19.59 o 
   2  -9   1      187.54      228.85     45.49 o 
   3  -9   1      332.10      312.72     28.41 o 
   4  -9   1       60.81       24.48     55.17 o 
  -3  -8   1        3.62       39.71     23.84 o 
  -2  -8   1      634.96      590.79     33.81 o 
  -1  -8   1       61.08       66.51     14.23 o 
   0  -8   1      571.57      618.32     21.84 o 
   1  -8   1       16.64       17.39     10.19 o 
   2  -8   1       70.82       92.39     20.52 o 
   3  -8   1      309.88      322.95     26.88 o 
   4  -8   1      400.41      429.70     31.83 o 
  -4  -7   1        2.35        7.58     34.25 o 
  -3  -7   1       17.03       24.94     18.08 o 
  -2  -7   1      483.42      495.77     22.49 o 
  -1  -7   1       79.79       69.78     12.98 o 
   0  -7   1     2710.98     2987.23     41.37 o 
   1  -7   1      174.66      176.51     12.49 o 
   2  -7   1     1221.99     1222.36     33.95 o 
   3  -7   1      169.09      161.40     20.20 o 
   4  -7   1       56.76       48.51     21.35 o 
  -4  -6   1      461.14      462.75     33.44 o 
  -3  -6   1       86.39       98.86     16.28 o 
  -2  -6   1     1495.82     1424.42     40.85 o 
  -1  -6   1        3.82       17.52     10.60 o 
   0  -6   1     1060.97     1200.09     23.82 o 
   1  -6   1       15.66        9.24      7.18 o 
   2  -6   1      423.47      451.41     14.67 o 
   3  -6   1        4.58        1.73     10.84 o 
   4  -6   1     1301.57     1283.03     41.76 o 
   5  -6   1       63.29      117.40     39.22 o 
  -4  -5   1       18.22       40.02     16.08 o 
  -3  -5   1        3.09        9.52     12.28 o 
  -2  -5   1      951.20      904.27     20.26 o 
  -1  -5   1       94.78       69.43      6.50 o 
   0  -5   1     5533.61     6021.65     72.09 o 
   1  -5   1     2325.79     2380.30     44.23 o 
   2  -5   1     2136.09     2102.23     29.97 o 
   3  -5   1       53.16       56.15     10.80 o 
   4  -5   1      118.38      160.35     20.36 o 
   5  -5   1        0.77        1.81     20.98 o 
  -4  -4   1      329.48      322.53     26.41 o 
  -3  -4   1      715.63      670.79     21.87 o 
  -2  -4   1     1446.88     1357.80     26.79 o 
  -1  -4   1      259.08      218.39     13.58 o 
   0  -4   1      362.57      433.87     10.75 o 
   1  -4   1       90.41      100.34      6.79 o 
   2  -4   1      130.24      133.14     11.77 o 
   3  -4   1      118.88      121.42     11.34 o 
   4  -4   1     1657.46     1677.19     35.60 o 
   5  -4   1       16.52       45.65     21.11 o 
  -5  -3   1       92.60      120.77     25.13 o 
  -4  -3   1      100.01      123.87     19.66 o 
  -3  -3   1       74.65       76.36     11.28 o 
  -2  -3   1     1622.71     1533.90     27.78 o 
  -1  -3   1     5248.65     4970.73     69.08 o 
   0  -3   1     6242.12     7064.35     81.38 o 
   1  -3   1     2369.07     2384.01     30.01 o 
   2  -3   1     3951.78     3952.90     57.12 o 
   3  -3   1     1133.34     1133.00     27.90 o 
   4  -3   1       94.72      104.13     17.39 o 
   5  -3   1       14.57       34.40     19.76 o 
  -5  -2   1      451.36      511.30     36.87 o 
  -4  -2   1       10.05       14.54     16.24 o 
  -3  -2   1     1331.95     1316.69     27.12 o 
  -2  -2   1      603.93      606.34     12.98 o 
  -1  -2   1      428.93      411.45      8.32 o 
   0  -2   1      643.14      732.14     11.33 o 
   1  -2   1      717.14      710.18     11.05 o 
   2  -2   1     1170.38     1114.65     20.97 o 
   3  -2   1     2152.04     2128.83     36.87 o 
   4  -2   1      428.51      408.50     19.68 o 
   5  -2   1      209.24      209.36     29.94 o 
  -5  -1   1       70.83       58.72     21.51 o 
  -4  -1   1       31.78       46.27     16.07 o 
  -3  -1   1      200.45      186.08     15.74 o 
  -2  -1   1     1082.91     1157.91     28.02 o 
  -1  -1   1    10610.31    10345.65    116.80 o 
   0  -1   1      148.33      146.68      3.54 o 
   1  -1   1    21676.23    21667.86    280.88 o 
   2  -1   1     1092.77     1076.81     20.68 o 
   3  -1   1      670.67      661.02     18.76 o 
   4  -1   1        8.58       27.08     11.68 o 
   5  -1   1       19.73       12.98     19.21 o 
  -5   0   1      404.17      502.30     61.44 o 
  -4   0   1      142.77      116.82     14.14 o 
  -3   0   1     1178.59     1144.47     20.46 o 
  -2   0   1      489.01      513.99     25.65 o 
  -1   0   1     1763.98     1850.85     23.03 o 
   1   0   1      427.04      417.74      7.84 o 
   2   0   1        1.11       -0.31      5.20 o 
   3   0   1     3169.94     3109.29     37.18 o 
   4   0   1      217.19      238.25     41.31 o 
   5   0   1      342.28      403.85     30.13 o 
  -5   1   1       34.78       44.32     20.18 o 
  -4   1   1       55.64       75.07     13.00 o 
  -3   1   1     1488.87     1473.41     23.65 o 
  -2   1   1       44.58       46.53      6.59 o 
  -1   1   1     8385.14     8281.71     93.76 o 
   0   1   1       40.56       28.57      3.22 o 
   1   1   1    25455.06    25345.50    282.93 o 
   2   1   1        3.84      -10.31     10.94 o 
   3   1   1      928.35      884.33     17.88 o 
   4   1   1        3.57        7.92     15.16 o 
   5   1   1       35.51       56.13     39.74 o 
  -5   2   1      118.23      118.18     29.28 o 
  -4   2   1     1162.92     1146.43     28.41 o 
  -3   2   1     1219.65     1227.99     25.91 o 
  -2   2   1      313.48      289.59     10.52 o 
  -1   2   1      506.42      505.34      9.02 o 
   0   2   1      255.31      283.72      7.47 o 
   1   2   1     2145.91     2117.38     31.70 o 
   2   2   1     1581.72     1590.75     22.90 o 
   3   2   1     1989.10     1937.46     34.81 o 
   4   2   1      247.21      235.24     22.82 o 
   5   2   1      343.35      433.92     32.11 o 
  -5   3   1        4.77        5.13     18.94 o 
  -4   3   1       26.82       22.22     12.19 o 
  -3   3   1      152.75      155.01     11.84 o 
  -2   3   1     2005.31     1889.37     26.13 o 
  -1   3   1     6097.14     5921.81     69.02 o 
   0   3   1    10369.90    11745.77    133.18 o 
   1   3   1     2660.52     2611.78     39.35 o 
   2   3   1      346.64      321.13     13.71 o 
   3   3   1      324.82      308.88     16.47 o 
   4   3   1        1.84        5.16     25.10 o 
   5   3   1       29.98       84.15     23.71 o 
  -5   4   1       17.19       19.97     20.78 o 
  -4   4   1      743.50      740.28     33.47 o 
  -3   4   1        2.10        4.50      8.74 o 
  -2   4   1     2317.89     2202.20     33.66 o 
  -1   4   1        1.67        7.52      4.72 o 
   0   4   1     1055.43     1216.06     18.87 o 
   1   4   1       71.59       78.57      8.27 o 
   2   4   1      788.62      763.95     20.14 o 
   3   4   1      874.41      865.89     24.29 o 
   4   4   1      676.96      639.87     30.87 o 
  -5   5   1       84.02       88.45     23.22 o 
  -4   5   1      448.46      422.35     27.51 o 
  -3   5   1      175.28      198.88     14.93 o 
  -2   5   1     3027.75     2917.11     38.91 o 
  -1   5   1        2.22        3.19      5.72 o 
   0   5   1     5763.86     6529.00     78.00 o 
   1   5   1     1380.91     1372.11     27.30 o 
   2   5   1     1350.88     1288.04     29.50 o 
   3   5   1        2.40       19.77     12.93 o 
   4   5   1        0.44      -14.88     20.52 o 
  -5   6   1       32.92       33.21     37.39 o 
  -4   6   1     1399.73     1383.82     53.73 o 
  -3   6   1       54.49       37.49     15.45 o 
  -2   6   1      836.96      807.90     17.91 o 
  -1   6   1      162.47      154.04     10.06 o 
   0   6   1        4.71        8.03      6.90 o 
   1   6   1        0.07       12.08     10.80 o 
   2   6   1     1838.41     1790.59     36.42 o 
   3   6   1        0.67        8.71     14.13 o 
   4   6   1      467.88      500.26     26.74 o 
  -4   7   1      175.62      188.08     24.59 o 
  -3   7   1      318.09      316.95     24.83 o 
  -2   7   1     1363.54     1370.61     29.87 o 
  -1   7   1      627.83      592.24     16.96 o 
   0   7   1     3335.24     3684.86     48.98 o 
   1   7   1      432.94      401.90     19.42 o 
   2   7   1      349.68      375.96     31.24 o 
   3   7   1       20.01       33.32     16.82 o 
  -4   8   1      130.96      140.07     25.13 o 
  -3   8   1      179.46      197.22     24.84 o 
  -2   8   1      526.51      483.24     26.61 o 
  -1   8   1       20.35       42.44     10.38 o 
   0   8   1       29.72       34.43     12.58 o 
   1   8   1      245.87      288.47     26.73 o 
   2   8   1      609.48      575.42     25.75 o 
   3   8   1       40.81       25.95     18.97 o 
  -4   9   1        5.09       13.68     23.97 o 
  -3   9   1      232.45      204.68     36.21 o 
  -2   9   1      455.68      490.61     28.47 o 
  -1   9   1     1445.95     1307.16     30.82 o 
   0   9   1      557.08      670.36     24.65 o 
   1   9   1     1006.18      991.17     29.51 o 
   2   9   1      168.62      177.72     20.68 o 
   3   9   1       36.69       46.86     25.67 o 
  -3  10   1      440.37      499.77     48.50 o 
  -2  10   1       24.72       22.75     20.15 o 
  -1  10   1       23.63       16.64     19.13 o 
   0  10   1        1.64       21.19     19.57 o 
   1  10   1      166.31      200.27     19.81 o 
   2  10   1       49.01       66.64     24.85 o 
  -2  11   1       26.95       34.51     32.42 o 
  -1  11   1      570.71      583.73     58.96 o 
   0  11   1       13.14       -7.90     20.17 o 
   1  11   1      424.77      414.15     46.02 o 
   0 -12   2      565.56      684.77     50.46 o 
  -1 -11   2      126.94      145.65     25.70 o 
   0 -11   2       79.40       87.85     32.16 o 
   1 -11   2        3.08      -10.98     27.45 o 
   2 -11   2       46.62       53.68     22.46 o 
  -2 -10   2       94.04      105.59     25.33 o 
  -1 -10   2       73.52       63.11     21.62 o 
   0 -10   2      611.07      741.76     33.28 o 
   1 -10   2      236.95      240.07     24.47 o 
   2 -10   2      779.69      818.99     34.76 o 
   3 -10   2       25.24       13.50     36.08 o 
  -3  -9   2      305.21      305.08     78.70 o 
  -2  -9   2      166.68      194.87     25.69 o 
  -1  -9   2      203.33      252.95     23.88 o 
   0  -9   2       20.23       -4.39     13.29 o 
   1  -9   2        3.97       19.99     14.23 o 
   2  -9   2       60.93       53.34     25.10 o 
   3  -9   2      198.48      247.07     26.57 o 
   4  -9   2      171.48      160.52     26.42 o 
  -3  -8   2       12.22       16.76     22.53 o 
  -2  -8   2       86.62       98.72     21.54 o 
  -1  -8   2     1293.69     1186.42     29.47 o 
   0  -8   2      917.57     1016.54     35.37 o 
   1  -8   2     1229.04     1236.05     24.73 o 
   2  -8   2      883.44      866.46     25.20 o 
   3  -8   2      316.05      312.79     26.35 o 
   4  -8   2       59.06       66.60     25.10 o 
  -4  -7   2       22.95       41.31     34.51 o 
  -3  -7   2     1401.56     1316.53     70.07 o 
  -2  -7   2       13.40       22.35     15.62 o 
  -1  -7   2     1205.75     1201.54     29.55 o 
   0  -7   2        0.70       -2.99      8.17 o 
   1  -7   2       84.73      104.97      9.88 o 
   2  -7   2       31.54       58.51     11.23 o 
   3  -7   2      837.41      821.83     39.87 o 
   4  -7   2      117.25      102.11     32.81 o 
  -4  -6   2       53.39       60.22     24.27 o 
  -3  -6   2      104.91      117.60     16.49 o 
  -2  -6   2        4.04       58.91     15.30 o 
  -1  -6   2     2158.87     2045.44     36.98 o 
   0  -6   2        4.13       12.53      6.84 o 
   1  -6   2     3871.31     3839.66     49.37 o 
   2  -6   2      214.58      229.59     12.41 o 
   3  -6   2     1048.06     1003.16     26.15 o 
   4  -6   2       13.31       13.49     18.06 o 
   5  -6   2        2.92      -11.11     21.92 o 
  -4  -5   2      403.68      399.84     23.28 o 
  -3  -5   2     1028.72      960.64     26.49 o 
  -2  -5   2      520.61      525.27     23.23 o 
  -1  -5   2     1171.97     1104.73     26.68 o 
   0  -5   2        4.77       24.06      5.89 o 
   1  -5   2      173.87      178.69      9.74 o 
   2  -5   2       34.93       47.70      7.93 o 
   3  -5   2     1583.97     1504.91     30.74 o 
   4  -5   2      213.89      230.71     21.04 o 
   5  -5   2      835.72      800.77     37.52 o 
  -4  -4   2       21.33       27.59     14.79 o 
  -3  -4   2      107.19      122.87     17.62 o 
  -2  -4   2      535.64      549.86     17.03 o 
  -1  -4   2     2226.24     1994.97     30.76 o 
   0  -4   2     1476.67     1587.84     22.47 o 
   1  -4   2     6749.01     6632.80     77.73 o 
   2  -4   2     1191.75     1202.21     24.22 o 
   3  -4   2      873.50      851.76     35.36 o 
   4  -4   2      164.19      181.31     16.05 o 
   5  -4   2      109.12      102.40     22.50 o 
  -5  -3   2       16.95       14.72     22.27 o 
  -4  -3   2     1300.05     1245.97     38.42 o 
  -3  -3   2      883.62      895.68     22.92 o 
  -2  -3   2     3378.98     3193.16     40.94 o 
  -1  -3   2     1036.87      994.82     16.58 o 
   0  -3   2      235.03      282.19      7.82 o 
   1  -3   2     3052.93     3132.34     38.11 o 
   2  -3   2     1231.36     1227.75     22.95 o 
   3  -3   2      850.55      795.52     26.23 o 
   4  -3   2      371.29      408.33     20.33 o 
   5  -3   2      297.05      341.41     34.00 o 
  -5  -2   2        8.97       10.88     21.39 o 
  -4  -2   2        4.64       -3.26     15.52 o 
  -3  -2   2       43.64       59.70      8.06 o 
  -2  -2   2     1945.31     1974.57     66.84 o 
  -1  -2   2      355.53      352.13      7.97 o 
   0  -2   2    13279.18    15195.51    170.10 o 
   1  -2   2     2052.03     2033.59     29.83 o 
   2  -2   2     1408.64     1326.57     23.71 o 
   3  -2   2     1043.67      992.90     22.83 o 
   4  -2   2      156.51      160.43     14.58 o 
   5  -2   2        3.16        6.28     25.62 o 
  -5  -1   2       25.67       17.25     20.69 o 
  -4  -1   2     1473.53     1522.17     41.39 o 
  -3  -1   2        3.85        6.27      6.80 o 
  -2  -1   2     4125.99     3980.37     48.71 o 
  -1  -1   2       25.51       28.73      4.05 o 
   0  -1   2      550.47      580.48      7.87 o 
   1  -1   2       54.11       54.61      4.40 o 
   2  -1   2     1637.81     1618.19     27.01 o 
   3  -1   2      366.29      333.79     15.32 o 
   4  -1   2     2010.62     2004.19     38.87 o 
   5  -1   2      156.15      187.75     24.10 o 
  -5   0   2       27.61       45.57     20.95 o 
  -4   0   2        6.22      -11.02     11.02 o 
  -3   0   2      160.18      160.14     11.11 o 
  -2   0   2     5076.09     4940.61     59.19 o 
  -1   0   2     1379.10     1392.07     18.04 o 
   0   0   2     4909.24     5265.82    116.87 o 
   1   0   2       69.95       74.99      4.47 o 
   2   0   2    11784.11    11772.03    134.32 o 
   3   0   2        6.87        6.16      6.35 o 
   4   0   2      173.77      194.02     20.03 o 
   5   0   2        1.62       23.33     38.83 o 
  -5   1   2      245.03      269.51     27.07 o 
  -4   1   2      707.12      739.57     36.88 o 
  -3   1   2     1356.69     1354.58     22.40 o 
  -2   1   2     2783.03     2704.39     34.48 o 
  -1   1   2        6.65        7.92      2.76 o 
   0   1   2      875.67      938.98     14.53 o 
   1   1   2     6396.24     6549.53     74.89 o 
   2   1   2     2358.92     2354.41     30.75 o 
   3   1   2      823.75      804.06     17.05 o 
   4   1   2      776.79      828.32     32.55 o 
   5   1   2        0.65      -16.42     19.69 o 
  -5   2   2       21.97       57.35     21.31 o 
  -4   2   2       11.56        8.59     11.71 o 
  -3   2   2      626.43      588.60     17.98 o 
  -2   2   2     2523.68     2478.89     32.14 o 
  -1   2   2     4609.12     4462.03     52.09 o 
   0   2   2    11450.81    12642.64    164.89 o 
   1   2   2     1153.77     1072.52     18.92 o 
   2   2   2     1063.03     1002.27     25.36 o 
   3   2   2        3.88       11.92      9.64 o 
   4   2   2      212.97      199.05     21.44 o 
   5   2   2       25.77        0.78     21.45 o 
  -5   3   2      454.32      466.88     47.46 o 
  -4   3   2      173.49      162.01     15.75 o 
  -3   3   2     1864.36     1828.26     45.51 o 
  -2   3   2      547.15      517.02     21.93 o 
  -1   3   2      421.55      405.32      9.34 o 
   0   3   2       75.58       90.85      5.38 o 
   1   3   2      934.55      960.50     19.21 o 
   2   3   2     1418.31     1394.39     42.89 o 
   3   3   2      677.59      650.07     20.68 o 
   4   3   2      819.17      843.26     32.99 o 
   5   3   2      319.45      332.90     31.47 o 
  -5   4   2       33.67       17.07     29.68 o 
  -4   4   2       15.81       -2.58     15.44 o 
  -3   4   2     1239.55     1271.84     27.05 o 
  -2   4   2      279.79      269.10     10.22 o 
  -1   4   2     4135.52     3837.27     47.23 o 
   0   4   2      810.96      891.34     16.57 o 
   1   4   2     7038.98     6566.73     91.50 o 
   2   4   2      812.65      964.30     56.09 o 
   3   4   2      150.33      175.76     14.65 o 
   4   4   2        4.47       38.11     19.02 o 
  -5   5   2      307.69      364.75     59.74 o 
  -4   5   2       33.47       27.99     17.94 o 
  -3   5   2     1430.19     1360.48     44.71 o 
  -2   5   2       24.42       34.98      8.79 o 
  -1   5   2      543.26      519.01     15.17 o 
   0   5   2      645.31      812.11     16.01 o 
   1   5   2      662.33      614.88     18.69 o 
   2   5   2        6.73       57.78     18.30 o 
   3   5   2     1115.27     1122.49     62.30 o 
   4   5   2       80.17       44.49     20.09 o 
  -5   6   2        4.23      -34.51     36.08 o 
  -4   6   2       13.29       10.54     19.87 o 
  -3   6   2     1821.22     1734.55     44.70 o 
  -2   6   2        3.43       23.17     10.26 o 
  -1   6   2     2920.09     2790.66     38.31 o 
   0   6   2       67.58       84.69      8.31 o 
   1   6   2     1195.63     1038.73     49.19 o 
   2   6   2       39.99       92.82     16.27 o 
   3   6   2      150.30      143.71     21.98 o 
   4   6   2       17.39       30.42     38.04 o 
  -4   7   2      270.76      292.43     28.39 o 
  -3   7   2      684.36      659.55     29.89 o 
  -2   7   2       15.35       52.08     11.65 o 
  -1   7   2      126.58      118.45     10.29 o 
   0   7   2       12.10       26.40     10.60 o 
   1   7   2      682.54      679.79     22.69 o 
   2   7   2        8.16       26.56     14.87 o 
   3   7   2      994.11      880.97     38.73 o 
  -4   8   2       39.82       33.86     23.37 o 
  -3   8   2      302.93      286.45     26.36 o 
  -2   8   2      602.64      616.53     22.97 o 
  -1   8   2     1310.48     1182.58     28.19 o 
   0   8   2     1029.88     1155.24     28.37 o 
   1   8   2      519.05      500.64     22.43 o 
   2   8   2      110.68      106.16     28.17 o 
   3   8   2       17.65       37.64     19.00 o 
  -4   9   2      273.73      279.88     45.36 o 
  -3   9   2       13.60        7.93     28.89 o 
  -2   9   2      105.37      132.12     21.44 o 
  -1   9   2       31.72       33.86     17.56 o 
   0   9   2       77.61      100.53     15.56 o 
   1   9   2      202.20      203.83     18.67 o 
   2   9   2      162.22      151.09     20.03 o 
   3   9   2      345.65      346.70     46.80 o 
  -3  10   2       28.39        6.76     23.00 o 
  -2  10   2      362.60      375.26     29.65 o 
  -1  10   2      122.79      121.66     21.49 o 
   0  10   2      800.48      952.91     37.91 o 
   1  10   2       16.00       17.55     16.90 o 
   2  10   2      192.70      172.70     27.55 o 
  -2  11   2       98.35      117.66     36.08 o 
  -1  11   2        0.18       35.06     21.05 o 
   0  11   2      116.27      136.53     43.40 o 
   1  11   2       22.62       35.04     34.51 o 
   0 -12   3       95.14      156.61     36.87 o 
  -1 -11   3      148.47      161.36     34.12 o 
   0 -11   3        7.10       33.26     21.63 o 
   2 -11   3       15.42       15.95     32.16 o 
  -2 -10   3      319.78      327.49     31.61 o 
  -1 -10   3      123.94      127.46     23.11 o 
   0 -10   3       64.84      108.99     21.25 o 
   1 -10   3       30.65        7.38     31.66 o 
   2 -10   3        0.69       25.71     19.68 o 
   3 -10   3      167.41      166.41     25.44 o 
  -3  -9   3       25.11       26.29     34.12 o 
  -2  -9   3        3.29       87.20     22.56 o 
  -1  -9   3      105.68      141.43     21.41 o 
   0  -9   3      730.78      844.53     25.79 o 
   1  -9   3     1192.78     1172.21     25.32 o 
   2  -9   3      421.39      477.28     27.69 o 
   3  -9   3      243.41      222.59     58.44 o 
   4  -9   3        2.27      -14.87     22.74 o 
  -3  -8   3       10.53       40.15     22.91 o 
  -2  -8   3     1754.88     1722.68     47.70 o 
  -1  -8   3      174.98      181.65     16.59 o 
   0  -8   3      314.28      341.38     18.70 o 
   1  -8   3      113.17      104.15     11.44 o 
   2  -8   3      218.92      221.89     17.26 o 
   3  -8   3      140.29      160.63     21.65 o 
   4  -8   3      283.22      303.03     29.89 o 
  -4  -7   3       35.52       46.28     35.30 o 
  -3  -7   3       59.74      116.25     26.41 o 
  -2  -7   3      320.31      326.19     28.38 o 
  -1  -7   3        1.55        2.30     11.45 o 
   0  -7   3     1379.02     1560.50     26.38 o 
   1  -7   3      350.55      356.46     19.16 o 
   2  -7   3     1598.68     1571.86     31.93 o 
   3  -7   3      179.27      180.47     15.94 o 
   4  -7   3       68.86       75.68     21.42 o 
  -4  -6   3      556.84      591.68     35.28 o 
  -3  -6   3      154.39      147.57     27.33 o 
  -2  -6   3     1970.15     1863.87     36.53 o 
  -1  -6   3      393.07      405.95     17.44 o 
   0  -6   3      411.32      443.22     18.83 o 
   1  -6   3      193.60      179.64     10.41 o 
   2  -6   3      662.77      668.53     19.79 o 
   3  -6   3        8.70        2.77     11.03 o 
   4  -6   3      590.54      567.64     48.63 o 
   5  -6   3       25.27       21.96     36.34 o 
  -4  -5   3       15.73       37.82     19.21 o 
  -3  -5   3       18.75       30.96     12.89 o 
  -2  -5   3      927.49      857.99     22.44 o 
  -1  -5   3      670.20      592.92     14.04 o 
   0  -5   3     3329.94     3693.45     46.42 o 
   1  -5   3       94.07       96.64      6.95 o 
   2  -5   3     2474.93     2412.64     33.15 o 
   3  -5   3        6.88       16.73     10.08 o 
   4  -5   3       24.83       26.01     13.94 o 
   5  -5   3       72.62       64.14     22.91 o 
  -4  -4   3      354.73      363.02     22.29 o 
  -3  -4   3     2300.09     2201.81     40.06 o 
  -2  -4   3     1237.34     1191.93     24.67 o 
  -1  -4   3     1044.28      995.36     16.69 o 
   0  -4   3      647.28      714.98     13.35 o 
   1  -4   3      323.91      375.37      9.93 o 
   2  -4   3     2602.21     2701.59     42.27 o 
   3  -4   3      419.60      433.81     17.37 o 
   4  -4   3     1163.14     1149.76     29.40 o 
   5  -4   3       14.19       18.52     20.77 o 
  -5  -3   3       19.21       27.49     22.29 o 
  -4  -3   3      153.49      172.60     16.50 o 
  -3  -3   3      403.10      418.90     17.97 o 
  -2  -3   3      183.33      177.48      9.72 o 
  -1  -3   3     2595.98     2459.28     31.27 o 
   0  -3   3     2564.78     2800.51     34.21 o 
   1  -3   3     9111.08     8835.01    100.99 o 
   2  -3   3     3993.54     3940.22     57.14 o 
   3  -3   3      260.28      250.91     23.89 o 
   4  -3   3      189.92      222.32     18.12 o 
   5  -3   3       29.39       28.46     17.27 o 
  -5  -2   3      341.79      407.71     31.11 o 
  -4  -2   3       61.68       77.35     17.68 o 
  -3  -2   3     2543.39     2496.72     35.68 o 
  -2  -2   3      552.54      531.85     12.38 o 
  -1  -2   3     2915.76     2713.45     33.28 o 
   0  -2   3       64.25       70.64      4.41 o 
   1  -2   3      486.02      470.32     10.83 o 
   2  -2   3      199.00      216.19     15.95 o 
   3  -2   3     1835.77     1834.73     33.35 o 
   4  -2   3      517.36      536.38     21.49 o 
   5  -2   3      456.90      452.76     29.93 o 
  -5  -1   3       70.75       89.87     22.31 o 
  -4  -1   3       37.83       50.84     16.24 o 
  -3  -1   3      752.98      716.84     16.87 o 
  -2  -1   3        0.46        3.59      6.08 o 
  -1  -1   3     6632.76     6278.74     72.08 o 
   0  -1   3     2589.71     2918.98     57.74 o 
   1  -1   3     9531.04     9394.57    180.63 o 
   2  -1   3      189.54      180.42     10.19 o 
   3  -1   3     1492.90     1379.05     27.47 o 
   4  -1   3       12.12       27.11     12.98 o 
   5  -1   3        0.13       15.83     29.28 o 
  -5   0   3      414.31      457.95     31.16 o 
  -4   0   3      196.10      200.56     15.45 o 
  -3   0   3     2425.09     2346.20     44.08 o 
  -2   0   3       42.24       37.99      6.26 o 
  -1   0   3     2748.70     2769.53     33.20 o 
   0   0   3       11.98       -2.44      2.44 o 
   1   0   3    21654.51    21624.28    241.99 o 
   2   0   3       10.02       16.69      4.40 o 
   3   0   3     1829.19     1826.15     32.76 o 
   4   0   3        0.47       -9.48     14.32 o 
   5   0   3      634.25      683.40     34.66 o 
  -5   1   3       38.68       39.48     26.93 o 
  -4   1   3        0.25       13.46     11.74 o 
  -3   1   3      383.34      330.06     12.57 o 
  -2   1   3     2262.03     2247.74     44.85 o 
  -1   1   3    11146.38    10810.70    121.93 o 
   0   1   3     6345.79     6951.05     78.86 o 
   1   1   3    11949.72    11871.20    133.90 o 
   2   1   3     1313.23     1412.02     26.68 o 
   3   1   3     2551.11     2480.08     34.70 o 
   4   1   3       20.60       40.44     16.35 o 
   5   1   3        6.73       -8.92     20.48 o 
  -5   2   3      216.73      215.67     24.00 o 
  -4   2   3      958.81      978.90     32.23 o 
  -3   2   3      447.54      403.72     13.06 o 
  -2   2   3     3086.89     3090.04     39.04 o 
  -1   2   3     1300.29     1238.76     16.97 o 
   0   2   3      119.63      112.87      6.04 o 
   1   2   3      814.97      822.61     18.68 o 
   2   2   3      140.33      137.96      8.21 o 
   3   2   3     2938.60     2810.44     46.06 o 
   4   2   3      862.70      808.78     31.69 o 
   5   2   3      218.87      256.09     28.01 o 
  -5   3   3        6.90       -9.62     19.03 o 
  -4   3   3      103.81       93.71     17.65 o 
  -3   3   3      111.05      105.20     10.71 o 
  -2   3   3     2077.87     1947.24     26.94 o 
  -1   3   3     1265.22     1183.25     17.31 o 
   0   3   3     3488.74     3632.86     44.03 o 
   1   3   3     3593.24     3405.08     49.99 o 
   2   3   3     1424.44     1332.64     25.96 o 
   3   3   3      221.75      205.83     15.63 o 
   4   3   3       26.53       33.80     18.69 o 
   5   3   3        7.89       15.16     33.47 o 
  -5   4   3        0.26       24.02     27.45 o 
  -4   4   3     1406.67     1395.88    125.24 o 
  -3   4   3      125.20      118.77     11.12 o 
  -2   4   3     1695.40     1700.00     25.00 o 
  -1   4   3       14.54       14.86      4.84 o 
   0   4   3       20.35       30.66      6.26 o 
   1   4   3     1602.61     1631.44     29.30 o 
   2   4   3     1715.84     1594.02     30.69 o 
   3   4   3      277.75      284.22     17.88 o 
   4   4   3      586.71      564.76     30.13 o 
  -5   5   3        0.03       33.23     22.05 o 
  -4   5   3       72.59       76.18     18.91 o 
  -3   5   3      707.79      669.83     27.81 o 
  -2   5   3     4431.41     4262.09     53.92 o 
  -1   5   3       33.17       19.63      6.11 o 
   0   5   3     4106.04     4589.04     56.76 o 
   1   5   3      103.63       95.85     10.56 o 
   2   5   3      819.06      800.62     22.97 o 
   3   5   3      126.56      143.08     15.74 o 
   4   5   3       10.59       31.09     20.21 o 
  -4   6   3      359.09      361.28     32.94 o 
  -3   6   3      313.24      308.44     23.66 o 
  -2   6   3     3732.83     3536.01     70.26 o 
  -1   6   3       22.33       24.63     10.30 o 
   0   6   3       34.37       41.95      7.69 o 
   1   6   3       42.03       39.89     11.64 o 
   2   6   3      824.79      783.84     24.20 o 
   3   6   3        1.32       12.56     14.51 o 
   4   6   3      628.12      675.88     35.31 o 
  -4   7   3       28.16        5.52     20.54 o 
  -3   7   3       85.18      102.73     19.24 o 
  -2   7   3     1585.75     1486.14     31.91 o 
  -1   7   3     1613.04     1434.10     26.04 o 
   0   7   3     1045.22     1153.49     26.95 o 
   1   7   3      240.86      248.48     18.19 o 
   2   7   3      299.62      329.12     21.47 o 
   3   7   3       35.56       30.77     17.63 o 
  -4   8   3      210.93      204.18     27.06 o 
  -3   8   3      301.06      277.47     40.66 o 
  -2   8   3      175.02      203.24     17.44 o 
  -1   8   3        1.76        2.64     12.12 o 
   0   8   3       11.90       43.78     14.64 o 
   1   8   3       17.85       27.81     14.36 o 
   2   8   3      453.28      441.12     24.82 o 
   3   8   3      112.23       75.03     25.58 o 
  -3   9   3      743.74      736.63     35.67 o 
  -2   9   3      275.42      265.25     26.71 o 
  -1   9   3      882.72      876.12     33.17 o 
   0   9   3      292.27      310.25     25.42 o 
   1   9   3      663.31      640.87     25.81 o 
   2   9   3        3.65      118.64     21.19 o 
  -3  10   3      228.02      256.58     28.47 o 
  -2  10   3      155.75      194.32     24.89 o 
  -1  10   3       18.64       21.21     18.75 o 
   0  10   3        0.82       26.14     20.05 o 
   1  10   3      194.50      165.12     24.47 o 
   2  10   3      128.08      159.99     79.09 o 
  -2  11   3        3.63       29.02     33.73 o 
  -1  11   3      750.69      729.00     35.36 o 
   0  11   3       16.03       29.74     21.68 o 
   1  11   3      302.81      354.54     44.97 o 
   0 -12   4      214.68      186.68     38.43 o 
  -1 -11   4      121.93      165.74     26.81 o 
   0 -11   4       55.83       57.43     23.14 o 
   2 -11   4       13.79       17.26     32.42 o 
  -2 -10   4       62.33       81.51     25.42 o 
  -1 -10   4      143.29      160.68     24.22 o 
   0 -10   4      371.84      465.96     28.73 o 
   1 -10   4      459.43      400.50     27.79 o 
   2 -10   4      464.47      421.87     28.51 o 
   3 -10   4       62.09       63.36     23.26 o 
  -3  -9   4      628.83      669.17     38.36 o 
  -2  -9   4       14.73       41.67     24.97 o 
  -1  -9   4      553.88      517.09     29.47 o 
   0  -9   4       71.08      111.35     19.03 o 
   1  -9   4       47.83       69.81     15.96 o 
   2  -9   4       52.33       80.88     15.19 o 
   3  -9   4       30.35       64.88     21.07 o 
   4  -9   4      175.51      160.86     40.66 o 
  -3  -8   4      348.41      331.97     31.32 o 
  -2  -8   4       27.63       69.74     20.70 o 
  -1  -8   4      393.47      413.61     51.51 o 
   0  -8   4      109.48      153.82     11.94 o 
   1  -8   4     2984.71     2786.72     80.53 o 
   2  -8   4      270.39      293.79     18.72 o 
   3  -8   4      492.79      459.62     28.21 o 
   4  -8   4       13.14        9.77     21.35 o 
  -4  -7   4       50.22       63.53     35.56 o 
  -3  -7   4      918.95      916.51     38.07 o 
  -2  -7   4        1.20       24.87     17.65 o 
  -1  -7   4     2485.65     2482.60     43.43 o 
   0  -7   4      305.33      301.61     14.26 o 
   1  -7   4       66.31       70.19      9.24 o 
   2  -7   4        1.11       25.53     10.99 o 
   3  -7   4      256.31      246.59     18.48 o 
   4  -7   4       64.20       42.53     20.65 o 
  -4  -6   4        2.32       -0.92     23.22 o 
  -3  -6   4      110.65      142.66     21.92 o 
  -2  -6   4        0.89       57.12     16.04 o 
  -1  -6   4     3031.78     2808.89     50.66 o 
   0  -6   4      359.50      383.59     26.86 o 
   1  -6   4     3658.44     3574.88     53.59 o 
   2  -6   4       57.93       63.82     10.11 o 
   3  -6   4     1038.42     1022.70     26.31 o 
   4  -6   4        0.59       -0.98     23.01 o 
   5  -6   4        4.00      -33.99     33.99 o 
  -4  -5   4      277.26      269.25     38.17 o 
  -3  -5   4     1056.87      977.07     26.46 o 
  -2  -5   4     1255.23     1213.21     26.60 o 
  -1  -5   4     1520.68     1494.44     23.39 o 
   0  -5   4       65.32       90.43      6.91 o 
   1  -5   4       38.43       49.75      6.10 o 
   2  -5   4      227.22      226.97     13.47 o 
   3  -5   4      602.10      606.06     20.45 o 
   4  -5   4       41.07       38.28     14.13 o 
   5  -5   4      395.64      448.35     31.49 o 
  -4  -4   4        1.90      -13.91     13.91 o 
  -3  -4   4      153.25      139.28     14.62 o 
  -2  -4   4      540.65      608.35     38.66 o 
  -1  -4   4     1800.18     1703.37     24.26 o 
   0  -4   4     2827.59     3099.05     80.60 o 
   1  -4   4     2892.40     2704.16     34.44 o 
   2  -4   4     1781.77     1760.39     35.57 o 
   3  -4   4     1487.21     1449.84     29.92 o 
   4  -4   4      127.63      128.62     15.04 o 
   5  -4   4       35.06       26.42     20.48 o 
  -5  -3   4       15.62       46.54     33.73 o 
  -4  -3   4     1009.08     1001.72     28.23 o 
  -3  -3   4      139.77      144.74     12.60 o 
  -2  -3   4     3442.89     3371.09     43.20 o 
  -1  -3   4      156.84      151.32      7.34 o 
   0  -3   4      198.07      218.06      7.08 o 
   1  -3   4       91.25       92.14      5.99 o 
   2  -3   4      431.00      429.31     13.57 o 
   3  -3   4     1276.81     1298.78     27.45 o 
   4  -3   4      858.07      899.63     37.48 o 
   5  -3   4      381.97      407.58     27.25 o 
  -5  -2   4       36.53        9.09     21.78 o 
  -4  -2   4        0.13       -2.93     15.56 o 
  -3  -2   4       89.69      101.91      9.17 o 
  -2  -2   4     1203.37     1116.81     21.91 o 
  -1  -2   4     1119.75     1113.72     22.72 o 
   0  -2   4     5813.45     6478.96     99.55 o 
   1  -2   4     2040.06     2033.14     30.14 o 
   2  -2   4     5323.72     5126.33     71.93 o 
   3  -2   4      307.30      319.32     17.09 o 
   4  -2   4       21.15       29.10     12.29 o 
   5  -2   4       18.62       30.07     19.66 o 
  -5  -1   4       78.90       88.93     22.52 o 
  -4  -1   4     1363.07     1424.82     40.09 o 
  -3  -1   4      206.78      200.59     12.13 o 
  -2  -1   4     3941.85     3793.63     47.05 o 
  -1  -1   4      286.33      316.49      7.42 o 
   0  -1   4       34.90       50.29      4.12 o 
   1  -1   4       56.54       62.25      6.59 o 
   2  -1   4     3716.02     3747.47     54.07 o 
   3  -1   4      110.88      116.72     10.45 o 
   4  -1   4     1009.11     1073.63     27.48 o 
   5  -1   4      117.50      121.55     22.63 o 
  -5   0   4       23.85       32.79     20.19 o 
  -4   0   4        5.62        4.95     11.46 o 
  -3   0   4       48.30       49.43      7.71 o 
  -2   0   4      632.91      557.57     12.10 o 
  -1   0   4      418.39      382.75      8.27 o 
   0   0   4     4792.45     5229.69     59.49 o 
   1   0   4      102.95       88.64      9.55 o 
   2   0   4     4396.12     4242.62     53.05 o 
   3   0   4       60.75       79.98      9.64 o 
   4   0   4      113.67      129.54     18.02 o 
   5   0   4       31.14       43.78     21.04 o 
  -5   1   4      361.42      455.99     40.79 o 
  -4   1   4      937.78      868.55     25.47 o 
  -3   1   4      880.01      832.92     17.47 o 
  -2   1   4     1120.84      995.30     16.46 o 
  -1   1   4     5851.85     5870.50     67.52 o 
   0   1   4      303.77      340.71      7.33 o 
   1   1   4        1.60        3.50      3.20 o 
   2   1   4     6272.39     6299.50     89.03 o 
   3   1   4       21.55       27.94      8.39 o 
   4   1   4     1441.88     1495.72     41.69 o 
   5   1   4        8.32       11.02     20.98 o 
  -5   2   4       54.55       65.56     25.10 o 
  -4   2   4       12.21        1.62     11.76 o 
  -3   2   4      719.83      704.93     16.19 o 
  -2   2   4     1881.47     1833.57     25.45 o 
  -1   2   4     3041.42     2954.81     42.35 o 
   0   2   4     2071.97     2206.68     27.58 o 
   1   2   4     2879.01     2724.17     40.14 o 
   2   2   4     3480.35     3375.62     79.78 o 
   3   2   4       73.52       85.85     15.00 o 
   4   2   4        2.52      -15.29     15.89 o 
   5   2   4       40.43       60.92     23.34 o 
  -5   3   4      614.79      631.86     33.54 o 
  -4   3   4      138.74      118.81     18.09 o 
  -3   3   4     2715.66     2695.42     37.57 o 
  -2   3   4      286.96      275.51      9.70 o 
  -1   3   4     1176.29     1191.24     17.40 o 
   0   3   4      141.89      159.45      9.11 o 
   1   3   4      235.45      250.88     21.48 o 
   2   3   4      949.23     1021.91     48.16 o 
   3   3   4      652.80      662.54     21.07 o 
   4   3   4      781.44      764.35     52.55 o 
  -5   4   4        7.05      -20.54     27.32 o 
  -4   4   4       16.00       50.41     17.40 o 
  -3   4   4      666.40      651.73     68.24 o 
  -2   4   4       73.07       76.62      6.57 o 
  -1   4   4     6072.23     5911.26     77.29 o 
   0   4   4      457.96      468.52     18.53 o 
   1   4   4     2280.88     2182.94     57.44 o 
   2   4   4      290.43      384.42     16.70 o 
   3   4   4      307.21      292.36     18.36 o 
   4   4   4        2.13       15.73     31.38 o 
  -5   5   4      365.86      360.04     31.22 o 
  -4   5   4        1.52        5.25     25.49 o 
  -3   5   4     1101.07     1037.98     33.42 o 
  -2   5   4      175.66      222.63     26.22 o 
  -1   5   4     1099.63     1058.69     18.63 o 
   0   5   4       23.54       33.93      6.45 o 
   1   5   4      776.64      746.97     22.00 o 
   2   5   4      721.45      705.48     28.58 o 
   3   5   4      909.60      870.83     26.16 o 
   4   5   4       25.32        0.05     19.50 o 
  -4   6   4       40.89        5.64     47.19 o 
  -3   6   4     1078.61     1035.86     34.79 o 
  -2   6   4      420.41      432.13     18.43 o 
  -1   6   4     3934.01     3593.96     55.43 o 
   0   6   4      117.71      136.73     10.28 o 
   1   6   4     3207.15     3015.19     50.60 o 
   2   6   4        3.92       19.77     12.77 o 
   3   6   4        6.95       17.47     14.64 o 
   4   6   4        2.33       30.20     21.89 o 
  -4   7   4      190.31      188.30     36.60 o 
  -3   7   4      437.32      416.01     27.02 o 
  -2   7   4      187.83      202.30     16.75 o 
  -1   7   4      559.56      512.75     22.56 o 
   0   7   4      147.10      162.75     15.31 o 
   1   7   4      379.04      298.62     19.16 o 
   2   7   4      215.33      237.23     20.03 o 
   3   7   4      379.14      365.16     29.73 o 
  -4   8   4       52.63       31.89     23.00 o 
  -3   8   4      140.94      179.06     28.24 o 
  -2   8   4      600.50      654.19     49.98 o 
  -1   8   4     1175.67     1080.93     27.60 o 
   0   8   4      903.76      988.66     51.66 o 
   1   8   4      753.97      683.31     24.74 o 
   2   8   4      203.85      179.92     20.15 o 
   3   8   4       24.50       28.11     19.24 o 
  -3   9   4       83.72       69.00     22.92 o 
  -2   9   4      203.82      248.12     81.84 o 
  -1   9   4        3.92       -3.40     23.27 o 
   0   9   4      227.43      189.50     22.28 o 
   1   9   4       79.58       77.24     16.47 o 
   2   9   4      443.97      435.13     33.66 o 
  -3  10   4       35.99       37.01     24.11 o 
  -2  10   4     1040.29     1012.90    108.11 o 
  -1  10   4       73.74       96.80     21.96 o 
   0  10   4      496.19      567.74     43.66 o 
   1  10   4      110.76      128.92     24.45 o 
   2  10   4      210.12      201.27     24.54 o 
  -2  11   4       13.13       12.03     34.25 o 
  -1  11   4      110.76      122.84     23.19 o 
   0  11   4       40.43       68.56     45.49 o 
   1  11   4        3.64       12.95     22.84 o 
   0 -12   5        3.90      -13.33     32.42 o 
  -1 -11   5      311.60      276.11     31.11 o 
   0 -11   5      374.01      403.80     30.58 o 
   2 -11   5       27.84      103.02     35.82 o 
  -2 -10   5      344.50      355.14     44.58 o 
  -1 -10   5      193.72      226.90     25.51 o 
   0 -10   5      117.77      155.91     22.79 o 
   1 -10   5       63.64       64.66     17.09 o 
   2 -10   5        0.92       14.87     19.60 o 
   3 -10   5      158.05      178.02     25.34 o 
  -3  -9   5        2.13       17.40     32.55 o 
  -2  -9   5      138.02      220.18     34.77 o 
  -1  -9   5      289.62      330.08     26.53 o 
   0  -9   5      768.52      835.79     31.82 o 
   1  -9   5      254.14      261.10     18.01 o 
   2  -9   5     1115.41     1101.21     29.71 o 
   3  -9   5      286.16      277.20     26.58 o 
   4  -9   5       33.32       59.54     24.36 o 
  -3  -8   5       73.74       62.73     24.13 o 
  -2  -8   5      881.01      883.48     36.47 o 
  -1  -8   5       53.59       62.11     18.69 o 
   0  -8   5      160.41      193.99     13.30 o 
   1  -8   5       61.33       45.42     10.37 o 
   2  -8   5        3.75       43.72     12.84 o 
   3  -8   5      113.84      112.19     20.02 o 
   4  -8   5      259.46      349.59     30.45 o 
  -4  -7   5       27.68       35.30     34.77 o 
  -3  -7   5        1.46       -9.57     20.31 o 
  -2  -7   5     1619.28     1596.45     49.29 o 
  -1  -7   5        3.22        9.22     10.85 o 
   0  -7   5     4149.29     4525.41     57.99 o 
   1  -7   5       51.16       55.50      8.88 o 
   2  -7   5     2109.26     2104.96     38.75 o 
   3  -7   5       28.63       18.86     15.64 o 
   4  -7   5      108.12      131.87     40.79 o 
  -4  -6   5      383.62      416.88     50.59 o 
  -3  -6   5      617.86      595.44     30.63 o 
  -2  -6   5     1622.83     1555.83     32.70 o 
  -1  -6   5       12.66       12.79      7.66 o 
   0  -6   5      957.24     1069.61     19.52 o 
   1  -6   5       17.99       20.30      6.87 o 
   2  -6   5      223.80      251.99     15.24 o 
   3  -6   5        8.76       11.42     16.56 o 
   4  -6   5      623.90      631.96     24.95 o 
  -4  -5   5       11.58       47.12     22.11 o 
  -3  -5   5       43.31       20.67     12.48 o 
  -2  -5   5      526.76      505.93     18.20 o 
  -1  -5   5      349.96      313.62     11.82 o 
   0  -5   5     6285.17     7108.76     84.02 o 
   1  -5   5     1395.96     1303.46     20.46 o 
   2  -5   5     3142.34     3011.22     47.44 o 
   3  -5   5      151.20      142.97     13.24 o 
   4  -5   5      133.08      155.71     18.70 o 
   5  -5   5       17.25       27.00     21.67 o 
  -4  -4   5      226.31      257.34     17.70 o 
  -3  -4   5      809.79      752.64     22.56 o 
  -2  -4   5     1303.99     1247.89     21.30 o 
  -1  -4   5     2270.52     2215.74     34.72 o 
   0  -4   5      128.48      151.44      7.90 o 
   1  -4   5      124.99      129.73      7.50 o 
   2  -4   5      241.46      236.72     12.18 o 
   3  -4   5      581.19      597.78     19.43 o 
   4  -4   5      663.53      703.59     33.46 o 
   5  -4   5      205.92      225.13     20.97 o 
  -5  -3   5       64.73      103.54     35.56 o 
  -4  -3   5       22.74       30.67     14.09 o 
  -3  -3   5      328.85      328.90     17.08 o 
  -2  -3   5     1651.10     1690.03     25.27 o 
  -1  -3   5     6864.22     6358.40     74.40 o 
   0  -3   5     1445.61     1572.19     20.88 o 
   1  -3   5     4102.01     3930.73     47.06 o 
   2  -3   5      613.35      581.91     18.94 o 
   3  -3   5     1265.86     1239.53     26.70 o 
   4  -3   5      186.39      250.33     22.71 o 
   5  -3   5       13.59       22.25     19.57 o 
  -5  -2   5      704.21      725.61     35.88 o 
  -4  -2   5       16.34       17.82     12.73 o 
  -3  -2   5     4342.00     4232.42     54.90 o 
  -2  -2   5        7.10        4.41      5.16 o 
  -1  -2   5     1812.86     1745.29     23.06 o 
   0  -2   5     2118.82     2350.23     33.41 o 
   1  -2   5       31.33       31.42      4.68 o 
   2  -2   5      875.72      900.21     25.45 o 
   3  -2   5      609.98      630.61     19.59 o 
   4  -2   5      400.16      399.17     19.81 o 
   5  -2   5      436.96      477.26     55.95 o 
  -5  -1   5      132.03      156.40     24.05 o 
  -4  -1   5        2.41       17.93     15.82 o 
  -3  -1   5      158.62      168.47     10.72 o 
  -2  -1   5      132.61      125.46     10.62 o 
  -1  -1   5     5940.09     5685.87     65.79 o 
   0  -1   5        1.67       -3.40      3.40 o 
   1  -1   5    12840.25    12493.39    163.33 o 
   2  -1   5        1.92       -0.63      5.66 o 
   3  -1   5      963.03      906.23     21.98 o 
   4  -1   5        0.14       14.09     16.20 o 
   5  -1   5       24.59       25.19     33.07 o 
  -5   0   5      606.89      754.05     47.85 o 
  -4   0   5      581.74      561.17     23.52 o 
  -3   0   5     3122.18     3062.73     41.58 o 
  -2   0   5     1026.41     1030.90     30.83 o 
  -1   0   5     2373.54     2261.12     27.94 o 
   0   0   5        3.83        1.92      3.00 o 
   1   0   5       15.46       20.72      3.46 o 
   2   0   5      146.91      175.34     14.68 o 
   3   0   5     3050.85     3043.66     51.64 o 
   4   0   5       11.46       36.87     18.30 o 
   5   0   5      522.39      539.31     50.98 o 
  -5   1   5       18.26       20.13     24.58 o 
  -4   1   5       28.82       26.45     15.29 o 
  -3   1   5       62.27       59.12      7.97 o 
  -2   1   5     2027.31     2090.17     28.34 o 
  -1   1   5     3921.58     3824.45     45.15 o 
   0   1   5     3207.81     3450.89     50.49 o 
   1   1   5     4107.64     3792.05     49.70 o 
   2   1   5     5611.14     5632.55     67.14 o 
   3   1   5     1115.51     1054.95     23.54 o 
   4   1   5       64.80       62.29     32.81 o 
   5   1   5        0.13       16.00     21.10 o 
  -5   2   5       76.68       79.91     20.62 o 
  -4   2   5     1304.82     1317.24     71.12 o 
  -3   2   5     1068.93      988.86     19.32 o 
  -2   2   5     1683.94     1675.70     23.99 o 
  -1   2   5      328.19      286.61     10.26 o 
   0   2   5      561.28      617.19     10.85 o 
   1   2   5      792.32      812.87     17.14 o 
   2   2   5       54.09       70.06      6.65 o 
   3   2   5      286.16      311.93     15.89 o 
   4   2   5       14.43       43.90     17.83 o 
   5   2   5      531.93      582.05     59.61 o 
  -5   3   5       89.19      103.62     22.21 o 
  -4   3   5        7.03      -11.62     15.25 o 
  -3   3   5        0.75        0.98      7.35 o 
  -2   3   5     3557.95     3527.53     44.43 o 
  -1   3   5     2393.84     2341.61     36.21 o 
   0   3   5     6499.09     7053.46     82.16 o 
   1   3   5     1337.29     1235.59     23.03 o 
   2   3   5     1488.95     1418.75     27.47 o 
   3   3   5      148.64      144.38     13.17 o 
   4   3   5       42.10       52.95     18.86 o 
  -5   4   5        3.53        1.27     22.35 o 
  -4   4   5     1796.99     1717.60     46.64 o 
  -3   4   5       15.50        4.49     19.74 o 
  -2   4   5     1875.28     1818.25     26.29 o 
  -1   4   5       35.48       38.50      4.86 o 
   0   4   5        8.23        3.96      5.21 o 
   1   4   5        4.51       16.30      8.67 o 
   2   4   5     1311.30     1206.61     26.40 o 
   3   4   5      388.45      373.16     19.52 o 
   4   4   5      344.29      351.67     27.63 o 
  -5   5   5        9.13       10.59     22.04 o 
  -4   5   5       21.12       22.03     18.02 o 
  -3   5   5      139.63      142.59     17.79 o 
  -2   5   5     1544.36     1482.46     29.64 o 
  -1   5   5      148.31      161.26      9.66 o 
   0   5   5     5781.57     6337.94     76.30 o 
   1   5   5       21.18       31.74     12.06 o 
   2   5   5     1881.93     1790.53     35.13 o 
   3   5   5       17.12       16.47     13.72 o 
   4   5   5        1.16        8.22     19.78 o 
  -4   6   5      724.75      708.19     33.88 o 
  -3   6   5      304.31      263.36     23.00 o 
  -2   6   5       56.21       70.68     12.55 o 
  -1   6   5      493.91      463.26     16.08 o 
   0   6   5       32.46       54.93      8.10 o 
   1   6   5       45.48       66.13     12.46 o 
   2   6   5      478.26      489.44     21.36 o 
   3   6   5        6.79        6.19     15.06 o 
   4   6   5      307.02      325.84     32.16 o 
  -4   7   5        4.49       -8.51     20.78 o 
  -3   7   5      408.70      389.75     27.03 o 
  -2   7   5     1029.25      961.17     26.04 o 
  -1   7   5       13.88       22.01     11.22 o 
   0   7   5     1926.84     2084.81     38.43 o 
   1   7   5      339.50      323.41     19.49 o 
   2   7   5      475.09      459.98     23.33 o 
   3   7   5       39.22       37.75     17.19 o 
  -4   8   5      129.51      131.01     26.63 o 
  -3   8   5      507.07      534.61     31.57 o 
  -2   8   5      148.90      141.27     16.09 o 
  -1   8   5       78.42       77.63     15.89 o 
   0   8   5      256.81      240.15     31.11 o 
   1   8   5      506.35      500.97     24.78 o 
   2   8   5      252.54      322.68     23.73 o 
   3   8   5      130.90      158.95     22.35 o 
  -3   9   5      169.75      181.87     25.69 o 
  -2   9   5       15.01       -2.89     15.07 o 
  -1   9   5      786.56      807.44     52.03 o 
   0   9   5      275.26      340.32     26.53 o 
   1   9   5      181.75      197.11     19.24 o 
   2   9   5      153.73      230.90     27.80 o 
  -3  10   5      139.60      124.65     26.79 o 
  -2  10   5       38.75       44.19     32.68 o 
  -1  10   5       80.39       75.39     21.54 o 
   0  10   5        9.58       12.70     34.12 o 
   1  10   5      241.59      235.66     27.11 o 
   2  10   5       77.40        0.03     43.53 o 
  -2  11   5       18.35       63.53     36.34 o 
  -1  11   5      324.73      314.72     42.10 o 
   0  11   5        0.52       55.89     23.10 o 
   1  11   5      133.83      148.51     38.17 o 
   0 -12   6       87.85       65.14     24.59 o 
  -1 -11   6      132.42      155.47     25.69 o 
   0 -11   6      194.69      242.15     26.33 o 
   1 -11   6       88.16       88.64     32.16 o 
   2 -11   6       43.88       46.28     32.94 o 
  -2 -10   6       83.63       92.89     25.69 o 
  -1 -10   6       87.37       83.47     22.64 o 
   0 -10   6      477.57      534.22     29.91 o 
   1 -10   6      624.37      670.55     32.19 o 
   2 -10   6      341.57      425.14     43.93 o 
   3 -10   6      120.86      118.64     24.08 o 
  -3  -9   6      303.13      332.99     32.72 o 
  -2  -9   6      248.02      274.98     28.34 o 
  -1  -9   6     1045.89      923.65     35.57 o 
   0  -9   6       29.70       10.59     24.97 o 
   1  -9   6       13.08        1.59     12.88 o 
   2  -9   6      104.88      113.65     15.93 o 
   3  -9   6       45.16       41.31     20.22 o 
   4  -9   6      127.20      105.63     32.68 o 
  -3  -8   6       46.02       45.69     23.47 o 
  -2  -8   6       10.84       69.08     20.40 o 
  -1  -8   6     2185.13     1966.44     48.70 o 
   0  -8   6       27.88       16.03     11.81 o 
   1  -8   6     1587.12     1507.76     30.09 o 
   2  -8   6      110.12      150.65     14.93 o 
   3  -8   6      509.12      504.49     40.33 o 
   4  -8   6       54.32       24.12     21.83 o 
  -4  -7   6        1.20      -17.26     33.21 o 
  -3  -7   6      280.34      293.84     28.80 o 
  -2  -7   6      474.86      407.33     26.96 o 
  -1  -7   6     1140.78     1106.69     34.07 o 
   0  -7   6      121.79      154.38     11.40 o 
   1  -7   6      449.41      432.37     15.75 o 
   2  -7   6      376.02      348.99     17.88 o 
   3  -7   6      331.27      321.85     20.89 o 
   4  -7   6       80.83       72.04     25.10 o 
  -4  -6   6       18.07       19.30     23.44 o 
  -3  -6   6      211.55      205.99     23.56 o 
  -2  -6   6        7.67       60.65     16.48 o 
  -1  -6   6     2120.82     2004.34     45.89 o 
   0  -6   6      233.05      255.71     13.40 o 
   1  -6   6     5791.55     5545.66     68.05 o 
   2  -6   6      512.42      567.27     20.24 o 
   3  -6   6      491.24      497.37     20.27 o 
   4  -6   6        1.69       -3.23     14.59 o 
  -4  -5   6      224.74      278.54     29.30 o 
  -3  -5   6      939.66      916.70     33.66 o 
  -2  -5   6      828.90      792.44     21.40 o 
  -1  -5   6     1444.17     1358.92     22.18 o 
   0  -5   6      350.17      405.22     14.06 o 
   1  -5   6       43.11       45.06      6.03 o 
   2  -5   6       51.95       66.08      9.54 o 
   3  -5   6      377.88      373.63     18.23 o 
   4  -5   6        1.61       13.86     13.67 o 
   5  -5   6      300.44      328.19     73.21 o 
  -4  -4   6      134.10      161.59     30.98 o 
  -3  -4   6      164.29      168.15     15.23 o 
  -2  -4   6     1826.27     1844.05     31.93 o 
  -1  -4   6     2884.24     2807.30     36.59 o 
   0  -4   6     3993.92     4392.66     52.93 o 
   1  -4   6     3635.25     3533.78     43.71 o 
   2  -4   6     1364.65     1264.37     24.66 o 
   3  -4   6      356.57      329.41     27.06 o 
   4  -4   6      100.40      113.48     15.11 o 
   5  -4   6       13.76       21.48     16.47 o 
  -5  -3   6        2.29      -11.77     36.08 o 
  -4  -3   6      833.62      864.37     35.49 o 
  -3  -3   6        2.43        9.99     10.24 o 
  -2  -3   6     2025.58     1858.84     27.21 o 
  -1  -3   6     2411.77     2323.24     33.13 o 
   0  -3   6      725.77      828.21     13.04 o 
   1  -3   6       55.04       62.48      5.28 o 
   2  -3   6     1246.59     1221.02     25.82 o 
   3  -3   6      989.59      966.41     30.15 o 
   4  -3   6      302.63      323.59     18.96 o 
   5  -3   6      315.45      313.08     28.17 o 
  -5  -2   6       16.29       21.18     31.90 o 
  -4  -2   6       36.02       30.81     13.17 o 
  -3  -2   6      114.17      148.59     12.53 o 
  -2  -2   6     2095.46     1999.44     28.17 o 
  -1  -2   6     2174.89     2225.31     28.42 o 
   0  -2   6    20871.46    24336.27    383.00 o 
   1  -2   6      129.63       99.13     13.88 o 
   2  -2   6     4580.90     4453.58     63.78 o 
   3  -2   6      266.84      243.14     14.98 o 
   4  -2   6      165.53      189.04     15.75 o 
   5  -2   6        3.93       43.68     20.67 o 
  -5  -1   6       38.95       64.14     36.34 o 
  -4  -1   6     1797.14     1789.69     36.81 o 
  -3  -1   6      371.58      354.88     18.76 o 
  -2  -1   6     2685.38     2571.79     33.95 o 
  -1  -1   6       18.30       27.40      5.28 o 
   0  -1   6      154.25      168.23      5.62 o 
   1  -1   6     1221.23     1210.91     16.77 o 
   2  -1   6      709.87      673.37     16.10 o 
   3  -1   6       68.45       83.41     10.23 o 
   4  -1   6     1085.01     1161.17     40.79 o 
   5  -1   6       29.00       42.48     22.75 o 
  -5   0   6       27.61        2.61     26.41 o 
  -4   0   6        0.47        5.28     11.55 o 
  -3   0   6      105.59      127.80      9.47 o 
  -2   0   6     2348.15     2232.31     30.06 o 
  -1   0   6      177.65      162.27      6.36 o 
   0   0   6    13701.71    15172.55    177.30 o 
   1   0   6      383.84      373.74      8.63 o 
   2   0   6     2638.48     2414.59     31.64 o 
   3   0   6      234.21      236.15     17.18 o 
   4   0   6      183.18      187.07     32.68 o 
   5   0   6        0.61       18.27     20.77 o 
  -5   1   6      442.37      479.78     40.53 o 
  -4   1   6      900.44      885.43     44.28 o 
  -3   1   6     1705.57     1669.02     26.67 o 
  -2   1   6     1975.53     2006.98     27.56 o 
  -1   1   6       27.01       44.22      3.61 o 
   0   1   6       15.49       25.18      3.32 o 
   1   1   6      989.59     1095.39     16.28 o 
   2   1   6     2084.78     2043.97     39.21 o 
   3   1   6        3.27        4.71     11.65 o 
   4   1   6     1299.50     1290.27     39.28 o 
   5   1   6       24.53       20.87     21.72 o 
  -5   2   6       66.02       51.61     20.99 o 
  -4   2   6        0.38       -2.32     14.43 o 
  -3   2   6      360.57      366.24     13.48 o 
  -2   2   6      118.86      122.33     14.06 o 
  -1   2   6     7026.99     7196.53     97.09 o 
   0   2   6    11566.94    12854.38    145.68 o 
   1   2   6     3651.10     3396.44     44.55 o 
   2   2   6     1887.53     1892.31     32.44 o 
   3   2   6      850.64      817.63     22.28 o 
   4   2   6       34.91       41.36     18.12 o 
   5   2   6       70.89       49.46     23.11 o 
  -5   3   6     1125.40     1234.00     43.30 o 
  -4   3   6       32.99       55.10     17.09 o 
  -3   3   6     1978.29     1908.32     48.33 o 
  -2   3   6      100.82       95.56      7.12 o 
  -1   3   6     2043.04     2129.39     34.00 o 
   0   3   6       61.59       88.65      6.28 o 
   1   3   6      993.37      954.69     20.00 o 
   2   3   6      511.62      546.40     17.43 o 
   3   3   6      530.85      533.04     20.22 o 
   4   3   6      119.09      133.62     21.07 o 
  -5   4   6        0.98      -14.96     20.60 o 
  -4   4   6      208.10      222.49     23.53 o 
  -3   4   6      319.45      331.48     25.83 o 
  -2   4   6       17.59       30.40     12.86 o 
  -1   4   6     4825.39     4629.39     76.53 o 
   0   4   6       76.41       90.77     11.06 o 
   1   4   6     3952.74     3680.39     69.07 o 
   2   4   6      100.00      149.58     32.78 o 
   3   4   6      337.02      321.23     18.75 o 
   4   4   6        3.06        1.19     23.01 o 
  -5   5   6      425.78      486.21     33.89 o 
  -4   5   6       62.26      101.04     20.53 o 
  -3   5   6     2384.16     2305.15     53.06 o 
  -2   5   6        0.57        8.34     12.07 o 
  -1   5   6       49.47       43.89      6.53 o 
   0   5   6       44.46       50.35      7.03 o 
   1   5   6      216.37      216.68     14.88 o 
   2   5   6        6.69       34.13     11.85 o 
   3   5   6      774.49      737.41     25.24 o 
   4   5   6       72.58       98.18     22.91 o 
  -4   6   6      132.54      142.19     23.04 o 
  -3   6   6      105.57      119.52     18.80 o 
  -2   6   6     1350.14     1395.08     30.95 o 
  -1   6   6     5004.51     4651.86     81.98 o 
   0   6   6      188.99      207.14     12.11 o 
   1   6   6     1867.02     1806.26     36.18 o 
   2   6   6      177.43      217.94     23.88 o 
   3   6   6      302.95      264.79     21.49 o 
   4   6   6        0.20       -2.45     44.06 o 
  -4   7   6      806.74      739.05     62.88 o 
  -3   7   6      603.27      562.69     38.43 o 
  -2   7   6      802.17      777.82     24.58 o 
  -1   7   6      131.84      123.82     16.73 o 
   0   7   6       44.74       46.78     12.10 o 
   1   7   6       29.70       42.24     13.64 o 
   2   7   6       61.92       88.41     16.87 o 
   3   7   6      218.62      241.20     23.57 o 
  -4   8   6       56.43       77.93     25.49 o 
  -3   8   6        1.15      -14.03     19.78 o 
  -2   8   6      818.52      792.10     54.88 o 
  -1   8   6      373.08      403.26     32.56 o 
   0   8   6      426.89      526.84     27.82 o 
   1   8   6      530.11      493.01     24.26 o 
   2   8   6      349.93      337.02     36.24 o 
   3   8   6        5.62       -6.67     19.66 o 
  -3   9   6       64.85       52.64     22.83 o 
  -2   9   6      202.91      223.84     25.95 o 
  -1   9   6        3.88        3.20     18.39 o 
   0   9   6        2.02       10.20     20.79 o 
   1   9   6       77.29       57.01     32.16 o 
   2   9   6      296.91      284.39     24.19 o 
  -3  10   6       16.57       11.95     32.94 o 
  -2  10   6      479.47      421.74     46.02 o 
  -1  10   6       42.33       -8.18     26.54 o 
   0  10   6      663.27      698.65     34.42 o 
   1  10   6        0.91      -20.75     20.75 o 
   2  10   6       75.26       53.34     35.56 o 
  -2  11   6       95.67      114.26     37.39 o 
  -1  11   6       24.98       28.15     22.09 o 
   0  11   6       32.22       26.73     22.73 o 
   0 -12   7       19.76       23.74     23.82 o 
  -1 -11   7      233.00      233.65     32.29 o 
   0 -11   7       75.00       78.22     23.18 o 
   1 -11   7      328.87      304.86     42.88 o 
   2 -11   7      420.24      509.59     47.06 o 
  -2 -10   7      394.77      346.28     77.00 o 
  -1 -10   7      184.79      198.32     26.67 o 
   0 -10   7      261.30      348.41     27.89 o 
   1 -10   7        0.33       26.12     19.59 o 
   2 -10   7        0.24       27.96     24.97 o 
   3 -10   7       32.89       60.92     37.13 o 
  -3  -9   7      129.04      106.49     27.43 o 
  -2  -9   7      254.55      235.38     26.84 o 
  -1  -9   7       49.40       86.45     20.67 o 
   0  -9   7     1113.47     1228.57     38.00 o 
   1  -9   7      317.83      327.65     20.18 o 
   2  -9   7      863.42      897.56     27.54 o 
   3  -9   7      169.19      193.07     23.40 o 
   4  -9   7      185.40      168.90     35.56 o 
  -3  -8   7       33.49      -11.77     27.71 o 
  -2  -8   7      295.39      292.55     26.96 o 
  -1  -8   7      186.22      205.81     23.14 o 
   0  -8   7     1399.25     1502.52     60.23 o 
   1  -8   7       23.94       21.34      9.63 o 
   2  -8   7      185.87      186.61     16.94 o 
   3  -8   7       99.83      101.11     15.82 o 
   4  -8   7      175.71      178.97     25.50 o 
  -4  -7   7       17.16       46.54     36.60 o 
  -3  -7   7        2.87        1.52     20.38 o 
  -2  -7   7      409.86      354.46     37.26 o 
  -1  -7   7       13.34        9.85     14.70 o 
   0  -7   7     5602.66     5998.06    116.31 o 
   1  -7   7      701.56      641.79     16.68 o 
   2  -7   7     2919.85     2838.69     48.14 o 
   3  -7   7       22.96       29.64     13.47 o 
   4  -7   7      299.91      297.54     22.54 o 
  -4  -6   7      330.09      384.35     34.27 o 
  -3  -6   7      161.72      189.36     23.34 o 
  -2  -6   7     1014.80     1017.08     33.94 o 
  -1  -6   7      970.17      935.84     25.44 o 
   0  -6   7      320.53      376.90     19.81 o 
   1  -6   7      159.66      165.37     10.98 o 
   2  -6   7       35.56       56.71     10.37 o 
   3  -6   7       11.55        7.40     11.65 o 
   4  -6   7      425.23      405.79     22.99 o 
  -4  -5   7        3.62       31.31     62.75 o 
  -3  -5   7        0.70        8.05     17.33 o 
  -2  -5   7     1360.81     1268.83     26.87 o 
  -1  -5   7     1320.20     1216.57     22.08 o 
   0  -5   7     3455.98     3852.95     52.80 o 
   1  -5   7      782.72      772.47     15.07 o 
   2  -5   7     4235.91     4122.32     61.94 o 
   3  -5   7      599.90      559.92     20.24 o 
   4  -5   7      271.25      325.74     30.31 o 
   5  -5   7        8.24        6.51     28.23 o 
  -4  -4   7       92.67      110.44     40.66 o 
  -3  -4   7     1203.06     1154.98     27.48 o 
  -2  -4   7      442.27      429.16     13.67 o 
  -1  -4   7      920.68      827.73     18.06 o 
   0  -4   7     1291.34     1489.99     21.21 o 
   1  -4   7       15.22       19.58      4.80 o 
   2  -4   7      278.35      296.83     13.72 o 
   3  -4   7      901.67      852.72     22.91 o 
   4  -4   7      363.26      407.82     21.27 o 
   5  -4   7      144.50      171.53     19.75 o 
  -5  -3   7      104.80      141.71     40.53 o 
  -4  -3   7       20.90        8.33     14.15 o 
  -3  -3   7       35.12       37.74     14.13 o 
  -2  -3   7      117.79      137.30     15.55 o 
  -1  -3   7     4548.42     4360.55     52.59 o 
   0  -3   7     3012.87     3632.92     60.35 o 
   1  -3   7     8198.09     8055.04     92.92 o 
   2  -3   7      939.85      912.05     25.68 o 
   3  -3   7      959.95      952.83     23.61 o 
   4  -3   7       73.06      107.90     23.95 o 
   5  -3   7       12.29      -16.85     18.43 o 
  -5  -2   7      649.48      795.10     54.12 o 
  -4  -2   7      163.52      167.72     16.03 o 
  -3  -2   7     1876.62     1898.28     30.13 o 
  -2  -2   7      203.12      252.17     10.76 o 
  -1  -2   7     5180.01     5092.13     60.09 o 
   0  -2   7       35.68       38.27      5.12 o 
   1  -2   7      137.51      158.51      6.60 o 
   2  -2   7        4.91       27.64      8.30 o 
   3  -2   7     1769.05     1718.60     32.45 o 
   4  -2   7      304.76      315.72     24.56 o 
   5  -2   7      239.94      261.26     26.61 o 
  -5  -1   7        5.87      -26.15     26.15 o 
  -4  -1   7        0.08        6.57     12.37 o 
  -3  -1   7       42.81       31.14      8.69 o 
  -2  -1   7       20.16       40.07      9.08 o 
  -1  -1   7     5716.23     5454.52     63.73 o 
   0  -1   7       90.00      105.90      5.48 o 
   1  -1   7     5053.87     4846.40     56.94 o 
   2  -1   7       24.11       26.95      6.49 o 
   3  -1   7     1577.12     1525.35     51.33 o 
   4  -1   7       16.53       34.71     15.93 o 
   5  -1   7        1.76       41.65     21.25 o 
  -5   0   7      368.47      412.59     40.26 o 
  -4   0   7      462.74      464.03     28.27 o 
  -3   0   7     3069.82     3019.06     41.55 o 
  -2   0   7     1708.36     1739.57     31.91 o 
  -1   0   7     2407.00     2333.24     29.16 o 
   0   0   7      161.07      190.05      6.57 o 
   1   0   7      129.82      109.90      6.88 o 
   2   0   7        3.97        8.09      9.99 o 
   3   0   7     2047.81     1998.23     35.40 o 
   4   0   7        5.29        6.40     15.89 o 
   5   0   7      444.60      494.00     32.44 o 
  -5   1   7       38.28       35.04     27.19 o 
  -4   1   7        4.98       33.82     15.57 o 
  -3   1   7      150.28      162.80     10.58 o 
  -2   1   7     1562.46     1512.03     22.40 o 
  -1   1   7     1567.79     1391.46     18.97 o 
   0   1   7     6347.07     7037.04     84.84 o 
   1   1   7     3243.40     3054.29     37.75 o 
   2   1   7      507.11      508.00     12.38 o 
   3   1   7      144.63      145.94     15.62 o 
   4   1   7      135.89      158.57     20.79 o 
   5   1   7        0.04      -26.99     27.58 o 
  -5   2   7      118.88      115.07     44.84 o 
  -4   2   7     1743.30     1727.91     45.55 o 
  -3   2   7      607.90      559.94     15.49 o 
  -2   2   7     1920.47     1830.11     25.83 o 
  -1   2   7      334.76      331.33     11.77 o 
   0   2   7      527.62      648.30     26.30 o 
   1   2   7        8.52       19.19      4.30 o 
   2   2   7      484.27      525.42     12.60 o 
   3   2   7     2373.31     2283.67     40.32 o 
   4   2   7        6.26       25.49     17.75 o 
  -5   3   7        4.82        4.69     19.89 o 
  -4   3   7       66.86       57.13     17.59 o 
  -3   3   7       11.02       21.02      9.77 o 
  -2   3   7     2397.62     2384.56     38.90 o 
  -1   3   7       98.50      107.61      8.44 o 
   0   3   7     6965.54     7670.24     89.51 o 
   1   3   7      997.72      889.15     33.51 o 
   2   3   7     2110.96     1948.91     41.16 o 
   3   3   7      169.30      179.49     14.93 o 
   4   3   7        0.97       14.00     18.38 o 
  -5   4   7        1.60       21.42     32.81 o 
  -4   4   7     1212.78     1144.38     38.23 o 
  -3   4   7       93.42      113.15     14.68 o 
  -2   4   7     2244.19     2183.35     37.33 o 
  -1   4   7       67.37       64.67      8.90 o 
   0   4   7      294.21      351.63     10.98 o 
   1   4   7       37.08       35.91      8.72 o 
   2   4   7      670.44      638.38     20.31 o 
   3   4   7      131.60      126.27     14.63 o 
   4   4   7      377.25      368.11     73.73 o 
  -5   5   7        7.18       45.77     23.00 o 
  -4   5   7       32.53       32.10     18.71 o 
  -3   5   7      111.04      123.35     13.60 o 
  -2   5   7     2188.90     2088.61     37.75 o 
  -1   5   7      668.07      592.34     20.92 o 
   0   5   7     5474.72     5959.23     72.52 o 
   1   5   7       62.15       51.15     11.24 o 
   2   5   7      850.89      843.89     34.49 o 
   3   5   7       84.64       98.86     15.85 o 
   4   5   7       24.02       36.06     22.46 o 
  -4   6   7      286.69      278.90     27.54 o 
  -3   6   7      165.35      140.71     20.30 o 
  -2   6   7      697.89      671.58     29.12 o 
  -1   6   7        8.02        8.75     10.31 o 
   0   6   7        0.90        9.04      7.78 o 
   1   6   7       11.10       24.86     11.56 o 
   2   6   7      648.52      634.49     26.83 o 
   3   6   7        2.37       -7.41     15.48 o 
   4   6   7      128.37      171.18     35.56 o 
  -4   7   7       12.72       56.06     22.99 o 
  -3   7   7      136.42      157.05     22.16 o 
  -2   7   7      683.03      714.52     33.70 o 
  -1   7   7     1980.67     1877.39     40.77 o 
   0   7   7     3243.96     3388.77     70.11 o 
   1   7   7      189.33      214.80     30.35 o 
   2   7   7      387.85      384.63     22.70 o 
   3   7   7       13.81        6.31     26.18 o 
  -4   8   7      160.67      181.03     28.12 o 
  -3   8   7      522.12      515.25    111.51 o 
  -2   8   7       70.19       83.90     15.35 o 
  -1   8   7       70.35       58.90     13.87 o 
   0   8   7       87.69      109.47     19.49 o 
   1   8   7      255.72      243.97     19.76 o 
   2   8   7      190.82      228.88     21.68 o 
   3   8   7      175.16      209.15     36.86 o 
  -3   9   7      252.06      272.12     28.09 o 
  -2   9   7       19.29       14.32     15.78 o 
  -1   9   7      875.00      826.24     51.38 o 
   0   9   7      197.02      237.92     24.13 o 
   1   9   7      458.15      456.37     30.40 o 
   2   9   7       31.94       40.88     24.86 o 
  -3  10   7      294.76      304.76     56.08 o 
  -2  10   7        5.39       50.72     33.99 o 
  -1  10   7        2.80        9.74     20.14 o 
   0  10   7        3.54       -6.38     24.05 o 
   1  10   7       89.01       66.62     23.38 o 
  -2  11   7       72.34      106.41     38.96 o 
  -1  11   7      433.93      407.05     32.34 o 
   0  11   7       42.80       76.69     24.50 o 
  -1 -11   8      158.43      105.02     25.04 o 
   0 -11   8       18.45      -20.87     20.87 o 
   1 -11   8       36.56       71.90     33.21 o 
   2 -11   8       32.74       30.33     33.99 o 
  -2 -10   8       44.40       81.21     26.05 o 
  -1 -10   8      272.47      299.92     28.81 o 
   0 -10   8      488.60      593.46     32.42 o 
   1 -10   8      328.04      327.47     28.28 o 
   2 -10   8      871.68      802.45     39.74 o 
   3 -10   8      393.52      425.66     48.89 o 
  -2  -9   8       37.25       79.94     29.55 o 
  -1  -9   8      556.85      487.03     32.55 o 
   0  -9   8       35.09       54.34     18.07 o 
   1  -9   8       46.95       30.10     14.98 o 
   2  -9   8       15.71       70.12     20.85 o 
   3  -9   8      364.76      392.41     23.65 o 
  -3  -8   8        2.32        1.17     22.83 o 
  -2  -8   8      151.84      198.01     23.56 o 
  -1  -8   8      677.39      673.95     29.54 o 
   0  -8   8      265.51      275.53     18.18 o 
   1  -8   8     2134.40     2035.75     69.33 o 
   2  -8   8       35.34       42.93     13.28 o 
   3  -8   8     1065.89     1039.24     33.69 o 
   4  -8   8       83.95       88.01     23.23 o 
  -3  -7   8      787.07      785.64     36.52 o 
  -2  -7   8        3.98        0.12     17.49 o 
  -1  -7   8      125.13      115.93     16.93 o 
   0  -7   8      166.72      170.20     13.41 o 
   1  -7   8       95.17       95.54      9.22 o 
   2  -7   8       25.72       44.12     13.82 o 
   3  -7   8      397.94      396.15     33.60 o 
   4  -7   8        2.51       -1.36     15.81 o 
  -4  -6   8       67.49       80.40     25.31 o 
  -3  -6   8        2.89       13.11     22.75 o 
  -1  -6   8     3156.22     2898.19     47.01 o 
   0  -6   8        9.14        8.78      6.46 o 
   1  -6   8     4512.75     4330.87     54.72 o 
   2  -6   8        7.29       13.24     16.74 o 
   3  -6   8     2212.94     2181.22     49.95 o 
   4  -6   8       18.29       28.97     15.12 o 
  -4  -5   8      490.38      522.45     34.42 o 
  -3  -5   8      479.47      443.59     28.50 o 
  -2  -5   8     1631.90     1530.36     31.01 o 
  -1  -5   8     1136.15     1137.92     19.80 o 
   0  -5   8      478.53      516.06     15.02 o 
   1  -5   8      182.25      176.82      9.02 o 
   2  -5   8      288.35      289.80     14.87 o 
   3  -5   8      872.57      842.99     23.80 o 
   4  -5   8      376.45      376.22     21.58 o 
   5  -5   8      172.74      170.69     20.13 o 
  -4  -4   8       33.01       31.85     25.62 o 
  -3  -4   8       40.52       41.47     37.52 o 
  -2  -4   8      272.74      271.40     29.81 o 
  -1  -4   8     1122.60     1106.88     18.45 o 
   0  -4   8     4192.57     4709.27     56.64 o 
   1  -4   8     2855.38     2808.30     36.05 o 
   2  -4   8      933.84      883.37     20.75 o 
   3  -4   8     1425.86     1415.15     33.80 o 
   4  -4   8       48.52       56.32     14.26 o 
   5  -4   8       73.36      112.58     18.62 o 
  -5  -3   8        1.39       23.27     37.13 o 
  -4  -3   8     1063.79     1109.27     38.93 o 
  -3  -3   8      240.94      250.69     16.67 o 
  -2  -3   8     2703.81     2548.08     35.00 o 
  -1  -3   8      365.82      427.12     13.78 o 
   0  -3   8      688.89      748.64     16.18 o 
   1  -3   8       37.76       48.11      5.25 o 
   2  -3   8      393.93      372.31     14.04 o 
   3  -3   8      260.82      262.54     15.82 o 
   4  -3   8     1232.94     1204.44     30.14 o 
   5  -3   8      224.47      274.95     30.72 o 
  -4  -2   8       16.94       13.93     12.90 o 
  -3  -2   8       28.38       48.31     10.57 o 
  -2  -2   8     3676.41     3654.20     54.29 o 
  -1  -2   8        9.66       11.27      3.54 o 
   0  -2   8     3978.50     4331.24     80.95 o 
   1  -2   8     1527.16     1594.81     25.13 o 
   2  -2   8     4536.29     4327.76     62.58 o 
   3  -2   8        5.19        8.94     10.34 o 
   4  -2   8      437.54      412.02     20.26 o 
   5  -2   8       14.98       10.04     20.42 o 
  -4  -1   8     2011.53     2024.72     40.13 o 
  -3  -1   8      228.79      215.79     12.81 o 
  -2  -1   8     6159.88     6042.75     72.39 o 
  -1  -1   8       29.86       27.73      3.94 o 
   0  -1   8     3644.68     4356.13     51.28 o 
   1  -1   8      507.40      526.44     14.45 o 
   2  -1   8     2247.84     2286.05     36.46 o 
   3  -1   8       22.71       27.80      9.46 o 
   4  -1   8      761.30      765.66     30.68 o 
   5  -1   8        8.62       14.63     20.98 o 
  -5   0   8       88.09       80.27     29.28 o 
  -4   0   8       17.22       22.68     12.50 o 
  -3   0   8      327.72      344.32     21.92 o 
  -2   0   8     1638.81     1602.32     23.69 o 
  -1   0   8     4768.09     4750.52     56.03 o 
   0   0   8     7390.66     8001.16    109.23 o 
   1   0   8     1832.94     1815.51     24.31 o 
   2   0   8     2273.11     2160.87     29.57 o 
   3   0   8        1.62       17.85      9.13 o 
   4   0   8      154.62      166.59     20.61 o 
   5   0   8       12.94       18.50     21.86 o 
  -5   1   8      435.15      455.08     31.18 o 
  -4   1   8      537.56      514.66     53.86 o 
  -3   1   8     1066.73     1105.29     21.15 o 
  -2   1   8     4066.71     4039.01     58.61 o 
  -1   1   8     1312.22     1291.87     18.16 o 
   0   1   8     2441.64     2836.05     41.40 o 
   1   1   8        8.52       10.93      4.87 o 
   2   1   8      304.42      321.17     13.47 o 
   3   1   8      871.29      852.04     28.46 o 
   4   1   8     1282.17     1215.60     39.09 o 
   5   1   8        5.36       24.35     43.93 o 
  -5   2   8       13.41       28.55     19.91 o 
  -4   2   8        5.05       23.34     16.20 o 
  -3   2   8      387.24      388.92     24.56 o 
  -2   2   8      899.76      883.87     31.58 o 
  -1   2   8     7423.35     7432.54    101.05 o 
   0   2   8      528.62      499.60     10.69 o 
   1   2   8     7260.74     7094.85    113.74 o 
   2   2   8      624.96      583.74     13.64 o 
   3   2   8     1019.27      911.11     30.22 o 
   4   2   8      197.17      210.45     22.73 o 
  -5   3   8      354.89      348.77     30.66 o 
  -4   3   8      316.65      272.29     24.94 o 
  -3   3   8     3414.21     3366.41     53.90 o 
  -2   3   8      478.29      474.82     16.29 o 
  -1   3   8      258.23      207.84     15.09 o 
   0   3   8        5.90        7.15      4.91 o 
   1   3   8       32.65       54.90      5.70 o 
   2   3   8       52.73       86.32     18.43 o 
   3   3   8      515.85      536.89     21.02 o 
   4   3   8      251.74      289.25     25.98 o 
  -5   4   8       90.93      103.26     23.74 o 
  -4   4   8       77.98       69.49     19.08 o 
  -3   4   8     1315.68     1279.44     36.45 o 
  -2   4   8      569.70      562.46     49.38 o 
  -1   4   8     5207.59     5041.59     72.97 o 
   0   4   8      122.88      145.72      8.79 o 
   1   4   8     3841.80     3506.48     58.74 o 
   2   4   8       24.57       68.80     11.56 o 
   3   4   8      448.84      391.83     20.24 o 
   4   4   8        1.18       28.63     20.15 o 
  -5   5   8      274.63      325.00     41.83 o 
  -4   5   8      170.16      192.74     23.52 o 
  -3   5   8      694.12      696.41     30.85 o 
  -2   5   8       86.26      104.26     12.26 o 
  -1   5   8     1771.07     1592.57     55.52 o 
   0   5   8       23.31       27.93      7.16 o 
   1   5   8      392.58      391.77     25.92 o 
   2   5   8       16.99       70.02     13.14 o 
   3   5   8      761.03      767.85     40.07 o 
   4   5   8        9.77       37.70     22.09 o 
  -4   6   8       25.13       30.02     21.09 o 
  -3   6   8      192.40      165.19     21.02 o 
  -2   6   8      257.50      260.57     18.21 o 
  -1   6   8     1585.61     1446.68     36.85 o 
   0   6   8     2283.89     2523.08     43.04 o 
   1   6   8     2459.37     2247.22     99.66 o 
   2   6   8       37.31       58.40     14.56 o 
   3   6   8      234.96      207.43     20.22 o 
  -4   7   8      372.83      404.05     31.96 o 
  -3   7   8      252.92      265.46     26.18 o 
  -2   7   8      161.42      161.14     16.08 o 
  -1   7   8        2.66      -11.68     11.68 o 
   0   7   8      298.33      342.58     24.40 o 
   1   7   8       17.63       32.20     13.88 o 
   2   7   8      123.11      151.99     29.38 o 
   3   7   8      344.69      352.56     25.41 o 
  -4   8   8       75.30       81.76     25.57 o 
  -3   8   8       66.11       90.53     22.73 o 
  -2   8   8      633.36      587.24     23.85 o 
  -1   8   8      474.31      480.53     66.80 o 
   0   8   8      843.88      900.91     33.99 o 
   1   8   8      156.28      220.40     24.04 o 
   2   8   8       31.81       26.62     17.50 o 
   3   8   8       25.69       42.25     25.60 o 
  -3   9   8       37.63       31.54     23.39 o 
  -2   9   8      252.40      278.04     22.09 o 
  -1   9   8       28.96       27.51     30.59 o 
   0   9   8        3.93       -1.39     19.16 o 
   1   9   8       10.87       13.81     20.78 o 
   2   9   8       82.07       65.49     24.95 o 
  -3  10   8       24.42       12.03     33.47 o 
  -2  10   8      313.60      301.09     29.99 o 
  -1  10   8       50.60       39.74     31.11 o 
   0  10   8      710.19      726.01     35.71 o 
   1  10   8        8.82      -18.40     21.55 o 
  -1  11   8       17.05       34.51     23.11 o 
   0  11   8        3.09       16.24     26.80 o 
  -1 -11   9       39.91       49.02     24.22 o 
   0 -11   9       84.99       81.55     23.37 o 
   1 -11   9      562.07      541.22     47.85 o 
   2 -11   9      187.14      234.27     39.22 o 
  -2 -10   9      455.56      421.34     33.25 o 
  -1 -10   9        2.44       18.31     20.88 o 
   0 -10   9      388.72      472.44     29.44 o 
   1 -10   9        2.51        6.08     19.96 o 
   2 -10   9       75.25       92.38     30.07 o 
   3 -10   9      106.10       78.96     38.17 o 
  -2  -9   9       17.72       65.78     22.44 o 
  -1  -9   9      155.41      125.65     21.55 o 
   0  -9   9      688.47      720.95     51.38 o 
   1  -9   9      302.62      288.81     28.37 o 
   2  -9   9      679.39      699.55     33.28 o 
   3  -9   9      225.15      200.21     26.17 o 
  -3  -8   9       23.10       19.39     23.64 o 
  -2  -8   9     1578.40     1477.02     44.75 o 
  -1  -8   9       46.93       57.11     17.94 o 
   0  -8   9       73.73      112.57     17.47 o 
   1  -8   9        0.33      -11.59     11.59 o 
   2  -8   9       34.21       27.82     12.80 o 
   3  -8   9       38.85       48.78     15.38 o 
   4  -8   9      331.10      344.94     29.51 o 
  -3  -7   9      110.06      153.06     24.97 o 
  -2  -7   9        8.59       12.69     17.79 o 
  -1  -7   9      460.36      370.58     19.10 o 
   0  -7   9     1602.39     1779.78     37.72 o 
   1  -7   9      273.95      253.68     12.93 o 
   2  -7   9     2739.43     2581.82     45.19 o 
   3  -7   9      114.62      115.33     15.26 o 
   4  -7   9      342.93      356.01     23.66 o 
  -4  -6   9      200.55      229.51     29.36 o 
  -3  -6   9      499.49      471.21     30.34 o 
  -2  -6   9      556.98      565.75     27.54 o 
  -1  -6   9     1016.86      918.87     23.43 o 
   0  -6   9      479.82      545.88     18.33 o 
   1  -6   9      469.19      437.03     13.34 o 
   2  -6   9     1380.07     1387.96     29.31 o 
   3  -6   9      161.83      163.86     15.20 o 
   4  -6   9      190.32      229.16     19.20 o 
  -4  -5   9        5.49      -14.30     22.52 o 
  -3  -5   9        4.86      -17.26     17.26 o 
  -2  -5   9      216.30      221.65     21.03 o 
  -1  -5   9      771.46      703.13     25.56 o 
   0  -5   9     3522.94     3922.76     49.04 o 
   1  -5   9     1592.50     1523.58     23.20 o 
   2  -5   9     1723.95     1715.50     32.28 o 
   3  -5   9        9.40        3.32     11.06 o 
   4  -5   9      621.50      669.09     25.41 o 
  -4  -4   9      137.34      131.84     23.94 o 
  -3  -4   9     1866.09     1800.83     63.93 o 
  -2  -4   9      378.07      395.87     26.81 o 
  -1  -4   9     1938.05     1766.65     37.29 o 
   0  -4   9        6.32       13.79      6.67 o 
   1  -4   9        1.39       -4.13      4.65 o 
   2  -4   9      118.72      166.47     12.13 o 
   3  -4   9      238.31      256.61     16.22 o 
   4  -4   9      606.87      552.26     22.77 o 
   5  -4   9      299.35      320.66     28.34 o 
  -4  -3   9        0.62        2.30     23.14 o 
  -3  -3   9       80.79       83.81     10.56 o 
  -2  -3   9        1.99        8.99      6.17 o 
  -1  -3   9     3550.49     3316.80     48.95 o 
   0  -3   9     1795.33     2052.68     32.14 o 
   1  -3   9     4040.86     3899.93     47.62 o 
   2  -3   9     1231.30     1195.62     31.69 o 
   3  -3   9      816.48      764.50     26.44 o 
   4  -3   9        9.37       19.33     16.95 o 
   5  -3   9        3.01       25.07     20.77 o 
  -4  -2   9       89.31       99.50     19.47 o 
  -3  -2   9     3162.34     3055.97     42.89 o 
  -2  -2   9       69.17       62.11      6.68 o 
  -1  -2   9     2252.16     2207.81     34.32 o 
   0  -2   9      470.09      613.66     22.87 o 
   1  -2   9      392.24      412.28      9.75 o 
   2  -2   9       14.02       23.88      7.25 o 
   3  -2   9     1486.08     1469.40     29.89 o 
   4  -2   9       96.45      129.85     14.99 o 
   5  -2   9      361.80      382.49     30.52 o 
  -4  -1   9      125.14      141.64     15.04 o 
  -3  -1   9      713.39      681.70     17.58 o 
  -2  -1   9      716.18      777.65     33.25 o 
  -1  -1   9     5353.09     5256.70     62.06 o 
   0  -1   9        8.82       11.47      4.07 o 
   1  -1   9     6758.55     6408.76     74.79 o 
   2  -1   9      233.92      258.79     12.37 o 
   3  -1   9     1416.27     1395.95     28.96 o 
   4  -1   9        0.67        0.63     16.08 o 
   5  -1   9       24.71        3.31     24.97 o 
  -5   0   9      199.94      269.83     37.91 o 
  -4   0   9      663.97      667.40     37.81 o 
  -3   0   9     1635.76     1592.54     26.50 o 
  -2   0   9      251.01      239.84     11.21 o 
  -1   0   9     4272.44     4308.30     51.48 o 
   0   0   9      413.60      478.30     10.16 o 
   1   0   9      166.30      184.58      8.33 o 
   2   0   9      214.22      229.47     16.49 o 
   3   0   9     1465.92     1478.67     29.59 o 
   4   0   9      121.06      131.35     23.66 o 
   5   0   9      395.24      394.37     31.39 o 
  -5   1   9       10.34       32.15     19.99 o 
  -4   1   9        0.08       -3.46     18.17 o 
  -3   1   9      231.62      245.59     13.07 o 
  -2   1   9     1032.44     1020.56     27.93 o 
  -1   1   9     4760.65     4743.22     56.24 o 
   0   1   9     4118.41     4760.55     56.83 o 
   1   1   9     3050.59     2863.12     36.38 o 
   2   1   9      646.17      595.23     14.71 o 
   3   1   9      503.30      479.77     23.79 o 
   4   1   9       89.39       63.22     18.57 o 
  -5   2   9       25.89       25.16     20.27 o 
  -4   2   9     1380.23     1372.10     40.72 o 
  -3   2   9      610.49      623.20     20.38 o 
  -2   2   9     1992.81     1917.18     32.82 o 
  -1   2   9     1203.70     1279.79     23.70 o 
   0   2   9      199.74      278.72     14.57 o 
   1   2   9      409.52      389.47     10.72 o 
   2   2   9      634.08      625.85     22.14 o 
   3   2   9      585.44      584.40     44.97 o 
   4   2   9      609.51      590.51     33.07 o 
  -5   3   9       71.62       50.61     21.48 o 
  -4   3   9      125.28      175.46     28.37 o 
  -3   3   9        3.52        4.77     10.33 o 
  -2   3   9     2166.59     2113.25     36.36 o 
  -1   3   9       58.10       53.13     10.98 o 
   0   3   9     7906.66     8880.02    103.46 o 
   1   3   9     1141.45     1111.10     20.57 o 
   2   3   9     1414.31     1318.40     27.91 o 
   3   3   9      111.06      128.63     14.16 o 
   4   3   9      224.88      225.32     25.09 o 
  -5   4   9      103.82       95.79     23.62 o 
  -4   4   9      678.79      674.26     31.93 o 
  -3   4   9      115.37      129.40     13.45 o 
  -2   4   9     2811.63     2861.82     46.96 o 
  -1   4   9       19.77        9.32      8.93 o 
   0   4   9       29.69       47.65      6.51 o 
   1   4   9        2.14        6.47      8.82 o 
   2   4   9      696.84      699.63     32.53 o 
   3   4   9       45.19       61.56     14.16 o 
   4   4   9      396.76      366.71     29.18 o 
  -4   5   9        0.40       18.26     19.54 o 
  -3   5   9       13.41        6.36     12.13 o 
  -2   5   9     2394.24     2325.71     41.51 o 
  -1   5   9      786.39      724.43     22.45 o 
   0   5   9     2715.66     2847.54     38.72 o 
   1   5   9      113.60      129.54     19.25 o 
   2   5   9     1338.47     1259.54     29.79 o 
   3   5   9        1.03       -4.39     14.56 o 
   4   5   9       24.21       -8.17     27.45 o 
  -4   6   9      605.23      583.01     33.90 o 
  -3   6   9      275.73      252.97     24.50 o 
  -2   6   9      685.57      657.13     23.02 o 
  -1   6   9      102.14       89.70     15.66 o 
   0   6   9        2.17        0.34     14.22 o 
   1   6   9        1.13        7.67     16.10 o 
   2   6   9      344.26      353.92     29.31 o 
   3   6   9       91.34      110.56     18.32 o 
  -4   7   9        0.16      -21.61     21.61 o 
  -3   7   9      871.39      856.82     35.87 o 
  -2   7   9      309.34      294.00     21.17 o 
  -1   7   9     1541.76     1407.17     43.38 o 
   0   7   9     1270.23     1347.04     39.53 o 
   1   7   9      765.75      719.28     24.77 o 
   2   7   9      543.96      568.61     25.31 o 
   3   7   9       54.83       52.86     19.20 o 
  -4   8   9        1.24      -14.69     24.03 o 
  -3   8   9      461.87      400.48     40.66 o 
  -2   8   9      626.00      637.23     53.17 o 
  -1   8   9      125.91      136.62     31.11 o 
   0   8   9        0.35       -3.26     17.97 o 
   1   8   9        5.21        6.14     19.41 o 
   2   8   9       19.27       22.75     18.12 o 
   3   8   9      183.23      167.46     29.89 o 
  -3   9   9      141.91      116.10     26.93 o 
  -2   9   9       24.05       34.73     16.97 o 
  -1   9   9     1380.02     1313.19    144.06 o 
   0   9   9       18.76        4.13     19.57 o 
   1   9   9      456.74      419.89     31.42 o 
   2   9   9        1.07        5.37     81.18 o 
  -2  10   9        2.47      -24.98     42.88 o 
  -1  10   9       20.29        9.60     21.05 o 
   0  10   9       20.46       33.35     22.73 o 
   1  10   9       24.31       -4.87     23.09 o 
  -1  11   9      302.36      325.62     32.16 o 
  -1 -11  10      181.79      207.47     37.00 o 
   0 -11  10       63.06       39.46     24.84 o 
   1 -11  10      116.60       94.39     34.51 o 
   2 -11  10        0.33       40.84     23.43 o 
  -2 -10  10       29.34       31.65     24.20 o 
  -1 -10  10      104.79      112.78     23.73 o 
   0 -10  10      237.80      310.35     28.04 o 
   1 -10  10      666.92      660.51     34.25 o 
   2 -10  10      128.06      112.48     39.09 o 
   3 -10  10      284.08      362.12     46.80 o 
  -2  -9  10       21.80       60.14     22.74 o 
  -1  -9  10      662.23      615.76     31.50 o 
   0  -9  10        0.63      -10.73     13.45 o 
   1  -9  10       98.45       91.76     20.43 o 
   2  -9  10        3.74       11.19     20.13 o 
   3  -9  10       41.57       -2.28     22.58 o 
  -3  -8  10        6.62       28.06     37.91 o 
  -2  -8  10       50.40      111.83     21.85 o 
  -1  -8  10      447.51      378.78     25.71 o 
   0  -8  10       53.20       50.18     13.07 o 
   1  -8  10     2474.07     2303.91     41.79 o 
   2  -8  10       79.01       57.69     19.32 o 
   3  -8  10      584.50      594.37     28.86 o 
   4  -8  10        1.60       14.39     17.55 o 
  -3  -7  10      779.28      751.07     36.39 o 
  -2  -7  10      126.78      134.46     20.81 o 
  -1  -7  10     1156.84     1022.14     32.70 o 
   0  -7  10       89.66      111.80     16.62 o 
   1  -7  10       14.38       -1.89     10.31 o 
   2  -7  10      149.71      202.93     20.76 o 
   3  -7  10      546.27      535.94     22.89 o 
   4  -7  10       10.75        7.37     16.78 o 
  -4  -6  10       32.44       22.15     42.23 o 
  -3  -6  10       21.67       -3.49     20.03 o 
  -2  -6  10        4.12       47.71     16.37 o 
  -1  -6  10      543.54      484.87     19.33 o 
   0  -6  10     1924.53     2088.08     36.48 o 
   1  -6  10     3508.57     3303.79     43.78 o 
   2  -6  10      108.51      131.63     12.63 o 
   3  -6  10     1974.94     1938.24     38.98 o 
   4  -6  10       25.23       33.43     15.88 o 
  -4  -5  10      623.16      661.50     36.89 o 
  -3  -5  10      359.79      317.39     50.98 o 
  -2  -5  10     1224.75     1206.94     31.17 o 
  -1  -5  10       82.01       85.31     10.61 o 
   0  -5  10     1092.71     1201.64     27.66 o 
   1  -5  10      132.07      136.02      8.22 o 
   2  -5  10        1.52       15.54      9.40 o 
   3  -5  10      786.17      783.13     29.01 o 
   4  -5  10      309.69      317.61     21.43 o 
  -4  -4  10       72.07       46.42     22.55 o 
  -3  -4  10        7.66       19.39     21.31 o 
  -2  -4  10      287.92      326.82     24.04 o 
  -1  -4  10      940.94      865.72     20.47 o 
   0  -4  10     2238.18     2461.96     38.48 o 
   1  -4  10     2977.01     2890.80     37.42 o 
   2  -4  10     2544.54     2490.99     41.24 o 
   3  -4  10      466.42      407.57     32.00 o 
   4  -4  10       24.59       21.92     13.64 o 
   5  -4  10       58.78       79.44     22.66 o 
  -4  -3  10     1019.04     1021.28     51.77 o 
  -3  -3  10       20.70       14.11     12.52 o 
  -2  -3  10     3750.57     3585.05     46.69 o 
  -1  -3  10       31.28       53.53     11.36 o 
   0  -3  10      364.90      424.43     16.04 o 
   1  -3  10      287.46      324.69      9.44 o 
   2  -3  10      786.11      785.50     20.17 o 
   3  -3  10       54.61       61.52     11.36 o 
   4  -3  10      449.01      468.04     21.97 o 
   5  -3  10      154.44      188.87     25.73 o 
  -4  -2  10        5.65       49.72     19.16 o 
  -3  -2  10       38.24       56.35      9.79 o 
  -2  -2  10      250.94      224.82     10.42 o 
  -1  -2  10      282.16      308.64     12.28 o 
   0  -2  10    10699.98    12661.04    190.16 o 
   1  -2  10      231.96      229.64     11.77 o 
   2  -2  10     2598.26     2432.87     39.20 o 
   3  -2  10      285.96      263.77     16.04 o 
   4  -2  10      189.93      229.60     18.20 o 
   5  -2  10       22.44       30.20     28.76 o 
  -4  -1  10      515.26      541.97     19.66 o 
  -3  -1  10      849.11      842.61     23.93 o 
  -2  -1  10     4110.12     4032.84     50.77 o 
  -1  -1  10     3011.62     3130.13     38.92 o 
   0  -1  10      706.09      787.43     13.71 o 
   1  -1  10       13.21       19.99      4.74 o 
   2  -1  10      329.22      322.64     10.91 o 
   3  -1  10        8.69       10.46      9.79 o 
   4  -1  10     1385.75     1415.31     41.86 o 
   5  -1  10       10.38       23.01     32.16 o 
  -4   0  10        6.26        2.87     13.99 o 
  -3   0  10        4.79       14.65      8.39 o 
  -2   0  10     1446.15     1456.48     22.50 o 
  -1   0  10     2021.87     1990.69     37.70 o 
   0   0  10     2898.48     3017.71     37.73 o 
   1   0  10      533.54      496.46     11.34 o 
   2   0  10     2956.90     2784.02     44.91 o 
   3   0  10      175.85      187.27     14.61 o 
   4   0  10       34.61       54.32     18.30 o 
   5   0  10        6.28      -30.07     30.07 o 
  -5   1  10      367.65      412.88     31.16 o 
  -4   1  10      406.76      406.19     25.75 o 
  -3   1  10     2554.08     2453.70     42.23 o 
  -2   1  10      891.61      834.55     18.61 o 
  -1   1  10      485.38      429.62      9.66 o 
   0   1  10      659.45      819.04     14.49 o 
   1   1  10        0.61       10.52      8.49 o 
   2   1  10      495.36      537.76     13.90 o 
   3   1  10      267.54      254.69     20.51 o 
   4   1  10      336.43      393.02     26.86 o 
  -5   2  10       75.47       91.36     22.61 o 
  -4   2  10        3.20       23.99     23.79 o 
  -3   2  10      500.29      466.27     18.66 o 
  -2   2  10        8.51       12.03      7.78 o 
  -1   2  10     2276.13     2164.35     35.11 o 
   0   2  10     2050.37     2169.79     32.12 o 
   1   2  10     4330.13     4174.40     51.64 o 
   2   2  10      726.16      730.72     20.17 o 
   3   2  10      329.38      345.03     23.92 o 
   4   2  10       47.35       77.65     24.97 o 
  -5   3  10      245.41      297.71     28.57 o 
  -4   3  10       53.36       64.85     27.71 o 
  -3   3  10     1702.87     1622.20     33.12 o 
  -2   3  10      359.89      377.83     16.42 o 
  -1   3  10     2314.41     2152.54     36.12 o 
   0   3  10       16.37        6.97      5.38 o 
   1   3  10      658.82      657.57     17.96 o 
   2   3  10      170.23      179.50     15.93 o 
   3   3  10      694.74      650.61     28.01 o 
   4   3  10      254.66      261.76     27.45 o 
  -5   4  10       24.96       21.50     22.11 o 
  -4   4  10       21.13       20.32     18.34 o 
  -3   4  10      169.13      171.43     16.91 o 
  -2   4  10       45.31       52.59     14.30 o 
  -1   4  10     4469.55     4219.52     80.19 o 
   0   4  10      323.31      377.19     11.89 o 
   1   4  10     4186.81     3931.35     71.43 o 
   2   4  10      118.17      134.84     13.97 o 
   3   4  10      354.88      351.10     20.79 o 
   4   4  10        0.23       19.20     20.79 o 
  -4   5  10      191.81      192.18     23.94 o 
  -3   5  10     1095.18     1031.54     27.76 o 
  -2   5  10      101.31      128.25     13.60 o 
  -1   5  10       78.52      105.66     12.49 o 
   0   5  10      258.87      268.77     12.91 o 
   1   5  10       43.47       77.22     18.10 o 
   2   5  10       27.56       56.50     13.54 o 
   3   5  10      454.78      447.26     25.61 o 
   4   5  10        5.91       -0.23     22.74 o 
  -4   6  10        4.07        6.89     23.79 o 
  -3   6  10       60.17       72.27     15.40 o 
  -2   6  10      502.22      512.01     21.83 o 
  -1   6  10     1396.91     1326.13     29.99 o 
   0   6  10      209.18      218.80     22.08 o 
   1   6  10     2025.69     1858.52     85.22 o 
   2   6  10      339.28      319.33     23.99 o 
   3   6  10      138.37      147.52     19.56 o 
  -4   7  10      163.51      181.73     27.21 o 
  -3   7  10      199.88      214.38     41.18 o 
  -2   7  10      367.79      370.87     24.12 o 
  -1   7  10      130.44      144.59     18.12 o 
   0   7  10      245.02      235.40     23.16 o 
   1   7  10      722.18      656.04     31.86 o 
   2   7  10       81.50       99.55     17.55 o 
   3   7  10       84.87       98.55     28.78 o 
  -3   8  10       60.06       91.82     23.57 o 
  -2   8  10      839.27      786.05     37.14 o 
  -1   8  10      141.54      115.46     20.91 o 
   0   8  10     1277.02     1359.58     42.13 o 
   1   8  10     1004.56      900.56     57.78 o 
   2   8  10       55.70       59.83     18.86 o 
  -3   9  10       11.77        6.54     46.80 o 
  -2   9  10      152.24      122.59     18.62 o 
  -1   9  10       80.43       90.55     21.90 o 
   0   9  10        2.63      -12.40     19.56 o 
   1   9  10        1.45       15.79     22.09 o 
   2   9  10      230.54      190.82     28.65 o 
  -2  10  10      212.01      240.58     59.48 o 
  -1  10  10        7.63       26.66     22.09 o 
   0  10  10      496.21      562.06     34.48 o 
   1  10  10        0.23      -16.86     24.58 o 
  -1 -11  11      141.83      160.61     26.88 o 
   0 -11  11       89.43       97.31     29.41 o 
   1 -11  11      223.39      212.31     40.00 o 
   2 -11  11       75.71      112.56     25.81 o 
  -2 -10  11      379.95      401.86     46.15 o 
  -1 -10  11      206.64      233.01     26.13 o 
   0 -10  11      162.55      208.60     24.12 o 
   1 -10  11        6.17       45.95     21.81 o 
   2 -10  11       24.15       16.62     22.99 o 
   3 -10  11      152.91      138.09     31.38 o 
  -2  -9  11       14.26      -14.72     21.57 o 
  -1  -9  11      122.80      143.51     22.10 o 
   0  -9  11     1297.30     1400.43     38.78 o 
   1  -9  11      214.76      223.26     23.38 o 
   2  -9  11      831.44      826.04     36.33 o 
   3  -9  11       33.52       -8.83     37.91 o 
  -3  -8  11       68.21       59.57     25.22 o 
  -2  -8  11      778.29      733.24     34.15 o 
  -1  -8  11       66.39       46.67     18.24 o 
   0  -8  11      474.04      526.47     21.29 o 
   1  -8  11       10.76       21.34     12.21 o 
   2  -8  11       34.16       60.50     19.53 o 
   3  -8  11        2.79       44.98     21.78 o 
   4  -8  11      276.55      298.92     23.76 o 
  -3  -7  11       70.62       83.22     29.02 o 
  -2  -7  11      169.34      155.87     21.44 o 
  -1  -7  11      126.75      128.46     14.30 o 
   0  -7  11      978.43     1062.31     29.89 o 
   1  -7  11      261.11      253.44     16.76 o 
   2  -7  11     1441.99     1461.69     31.62 o 
   3  -7  11        5.81        5.93     13.65 o 
   4  -7  11      274.15      258.40     22.43 o 
  -4  -6  11      245.60      228.62     30.12 o 
  -3  -6  11      549.62      568.59     31.93 o 
  -2  -6  11     1127.45     1050.13     34.92 o 
  -1  -6  11      202.10      179.28     15.70 o 
   0  -6  11       82.26       90.26     11.18 o 
   1  -6  11      272.89      247.78     21.06 o 
   2  -6  11      114.17      127.59     12.54 o 
   3  -6  11        0.58       -6.15     12.52 o 
   4  -6  11     1066.50     1102.17     31.97 o 
  -4  -5  11       20.05       17.30     23.03 o 
  -3  -5  11        0.77      -17.94     17.94 o 
  -2  -5  11      241.95      239.76     17.88 o 
  -1  -5  11     1507.43     1330.69     27.61 o 
   0  -5  11     2268.54     2585.37     41.78 o 
   1  -5  11     1182.84     1147.94     20.83 o 
   2  -5  11     1765.47     1725.93     32.79 o 
   3  -5  11      310.44      305.85     18.40 o 
   4  -5  11      146.94      163.32     15.13 o 
  -4  -4  11        1.05      -21.22     21.22 o 
  -3  -4  11     2089.65     2044.94     50.27 o 
  -2  -4  11      159.72      156.98     15.32 o 
  -1  -4  11     2149.52     2086.86     64.00 o 
   0  -4  11      168.43      183.22     12.39 o 
   1  -4  11      125.09      121.72     14.27 o 
   2  -4  11      296.40      335.13     15.12 o 
   3  -4  11      255.98      279.40     17.59 o 
   4  -4  11      422.95      449.15     22.13 o 
  -4  -3  11        5.41       27.29     20.73 o 
  -3  -3  11        0.78       -5.28     12.55 o 
  -2  -3  11       40.57       73.21     20.13 o 
  -1  -3  11     1982.08     1817.23     31.20 o 
   0  -3  11        4.96        8.29      8.21 o 
   1  -3  11     6084.27     5605.65     66.91 o 
   2  -3  11      541.45      546.04     16.91 o 
   3  -3  11      749.64      733.44     22.02 o 
   4  -3  11       82.89      115.33     16.22 o 
   5  -3  11        7.31      -29.55     29.55 o 
  -4  -2  11       15.85        7.47     19.20 o 
  -3  -2  11     1950.22     1926.01     38.62 o 
  -2  -2  11      198.13      190.89     11.43 o 
  -1  -2  11     1668.05     1550.12     27.06 o 
   0  -2  11      122.81      129.55      9.85 o 
   1  -2  11      394.59      408.99     12.64 o 
   2  -2  11       80.35      117.07     10.29 o 
   3  -2  11      884.02      874.26     23.19 o 
   4  -2  11       13.33       21.43     13.47 o 
   5  -2  11      512.47      594.97     33.80 o 
  -4  -1  11      139.21      143.15     36.08 o 
  -3  -1  11      439.13      447.52     15.68 o 
  -2  -1  11      108.92      139.38      8.91 o 
  -1  -1  11     5150.10     5015.27     59.95 o 
   0  -1  11      927.54      993.95     16.22 o 
   1  -1  11     8473.38     8419.18     97.64 o 
   2  -1  11      499.19      481.50     12.94 o 
   3  -1  11      548.43      516.24     19.06 o 
   4  -1  11        3.17       15.36     17.09 o 
  -4   0  11     1185.82     1193.98     31.96 o 
  -3   0  11     1855.93     1781.75     28.89 o 
  -2   0  11     1461.53     1375.39     21.77 o 
  -1   0  11     1660.07     1658.56     23.04 o 
   0   0  11       31.19       44.17      5.41 o 
   1   0  11      155.72      170.36      8.80 o 
   2   0  11      206.84      248.93     13.13 o 
   3   0  11      271.51      284.02     16.50 o 
   4   0  11        1.82       34.77     17.75 o 
  -5   1  11       14.14       31.05     20.86 o 
  -4   1  11        9.06       12.30     15.76 o 
  -3   1  11       39.39       46.84     10.74 o 
  -2   1  11      941.47      911.66     20.89 o 
  -1   1  11     2376.86     2343.16     30.66 o 
   0   1  11     4210.68     4666.25     56.67 o 
   1   1  11     5354.63     5217.84     62.96 o 
   2   1  11     1970.45     1864.47     45.51 o 
   3   1  11      548.48      486.06     24.22 o 
   4   1  11       46.96       72.50     20.00 o 
  -5   2  11        2.64       32.51     21.47 o 
  -4   2  11      834.58      863.42     36.08 o 
  -3   2  11      121.44      123.62     26.06 o 
  -2   2  11     2644.68     2559.26     41.76 o 
  -1   2  11      331.92      321.77     16.87 o 
   0   2  11        2.39       16.11      7.25 o 
   1   2  11      246.86      256.39     13.74 o 
   2   2  11     1303.34     1241.16     26.60 o 
   3   2  11       46.40       69.00     16.35 o 
   4   2  11      464.90      494.43     29.95 o 
  -5   3  11       36.54       36.06     21.85 o 
  -4   3  11        4.67        1.20     16.86 o 
  -3   3  11      124.81      131.50     13.99 o 
  -2   3  11     1885.75     1836.81     34.05 o 
  -1   3  11       96.68       99.67      9.98 o 
   0   3  11     3498.06     3674.35     52.73 o 
   1   3  11      183.98      171.87     10.13 o 
   2   3  11     3533.92     3153.01     51.64 o 
   3   3  11      180.22      196.02     20.88 o 
   4   3  11      199.83      201.87     33.86 o 
  -4   4  11     1322.78     1312.74     42.72 o 
  -3   4  11      570.72      536.12     21.45 o 
  -2   4  11      510.59      492.44     20.31 o 
  -1   4  11      325.01      253.38     16.24 o 
   0   4  11        9.84       38.03      7.70 o 
   1   4  11        4.32       12.51      9.79 o 
   2   4  11      493.86      498.72     20.42 o 
   3   4  11        9.60        8.74     13.76 o 
   4   4  11      393.10      370.76     30.50 o 
  -4   5  11       16.78       17.12     20.10 o 
  -3   5  11      156.60      181.72     16.42 o 
  -2   5  11       97.00      125.78     14.09 o 
  -1   5  11       48.84       63.32     17.08 o 
   0   5  11     5059.63     5312.69     78.11 o 
   1   5  11      166.78      171.13     14.28 o 
   2   5  11     1079.75     1036.43     46.84 o 
   3   5  11        0.97       28.92     15.61 o 
   4   5  11       36.83      117.13     35.30 o 
  -4   6  11      240.13      297.50     29.11 o 
  -3   6  11      638.35      590.02     24.92 o 
  -2   6  11      617.09      568.33     23.09 o 
  -1   6  11      488.30      518.35     32.75 o 
   0   6  11      150.30      166.55     19.41 o 
   1   6  11      956.13      913.17     25.87 o 
   2   6  11      375.41      400.61     30.25 o 
   3   6  11       43.27       11.84     17.57 o 
  -4   7  11       24.45       27.94     23.80 o 
  -3   7  11       73.89       93.76     22.33 o 
  -2   7  11       31.98       31.08     14.70 o 
  -1   7  11      722.45      613.81     23.47 o 
   0   7  11      130.99      161.49     20.92 o 
   1   7  11      589.68      541.61     67.72 o 
   2   7  11      969.60      938.18     36.93 o 
   3   7  11       53.15       56.35     19.63 o 
  -3   8  11      418.10      399.52     50.20 o 
  -2   8  11       20.65       40.78     16.47 o 
  -1   8  11      152.82      141.04     22.16 o 
   0   8  11       21.41       37.69     19.13 o 
   1   8  11       20.97       39.13     25.49 o 
   2   8  11      140.41      160.25     26.58 o 
  -3   9  11      159.61      171.20     72.29 o 
  -2   9  11        0.42       18.88     24.19 o 
  -1   9  11      283.07      271.53     27.23 o 
   0   9  11       43.58       58.49     22.28 o 
   1   9  11      413.65      381.40     31.61 o 
   2   9  11       67.26       90.20     39.22 o 
  -2  10  11        3.61       71.52     24.90 o 
  -1  10  11       63.11       90.73     24.22 o 
   0  10  11        0.26        1.64     22.79 o 
   1  10  11      118.80       45.49     34.25 o 
  -1 -11  12      530.29      478.53     34.52 o 
   0 -11  12      130.11      153.77     25.39 o 
   1 -11  12       64.69      118.70     35.56 o 
   2 -11  12        0.91       53.14     28.11 o 
  -2 -10  12      164.58      149.59     40.92 o 
  -1 -10  12      220.49      228.31     26.87 o 
   0 -10  12        7.74       11.81     20.25 o 
   1 -10  12      598.49      516.30     32.44 o 
   2 -10  12      192.02      215.19     28.11 o 
   3 -10  12      124.16      132.76     27.13 o 
  -2  -9  12       12.73       12.46     22.66 o 
  -1  -9  12      649.98      589.66     47.98 o 
   0  -9  12       22.63       36.89     15.03 o 
   1  -9  12      348.93      317.91     27.64 o 
   2  -9  12       82.92      112.60     23.66 o 
   3  -9  12       68.42       67.84     24.30 o 
  -3  -8  12        9.20      -23.59     23.59 o 
  -2  -8  12       39.63       59.10     21.10 o 
  -1  -8  12      493.41      458.63     26.74 o 
   0  -8  12        0.23        1.52     12.72 o 
   1  -8  12     1527.22     1403.12     48.63 o 
   2  -8  12        6.77       25.77     19.22 o 
   3  -8  12      444.33      497.73     31.77 o 
   4  -8  12        4.38        5.57     23.92 o 
  -3  -7  12      778.69      785.34     38.70 o 
  -2  -7  12      613.51      551.72     29.76 o 
  -1  -7  12     1624.82     1492.04     45.38 o 
   0  -7  12       39.37       44.17     12.03 o 
   1  -7  12       92.54       97.58     12.62 o 
   2  -7  12      195.44      186.97     20.83 o 
   3  -7  12      220.58      237.66     22.37 o 
   4  -7  12        7.59       41.05     17.62 o 
  -4  -6  12      144.47      216.96     29.80 o 
  -3  -6  12        6.94       13.24     20.32 o 
  -2  -6  12       52.77       71.12     17.87 o 
  -1  -6  12      350.40      338.38     18.31 o 
   0  -6  12     1076.03     1129.70     25.81 o 
   1  -6  12     1640.36     1607.61     30.84 o 
   2  -6  12     1021.49     1056.44     26.07 o 
   3  -6  12      150.92      146.98     15.73 o 
   4  -6  12       15.36       24.06     15.94 o 
  -4  -5  12      281.37      369.06     33.20 o 
  -3  -5  12      136.90      125.01     38.30 o 
  -2  -5  12     2084.33     1928.02     37.36 o 
  -1  -5  12      901.90      833.02     22.37 o 
   0  -5  12      612.80      647.58     24.66 o 
   1  -5  12      108.22      101.65      9.28 o 
   2  -5  12       41.89       40.84     10.47 o 
   3  -5  12      173.53      175.57     16.12 o 
   4  -5  12       13.88       28.65     15.02 o 
  -4  -4  12      146.35      134.01     24.67 o 
  -3  -4  12       93.01      117.84     20.46 o 
  -2  -4  12      400.00      422.41     19.59 o 
  -1  -4  12      194.60      192.59     14.47 o 
   0  -4  12     5102.19     5746.53     80.65 o 
   1  -4  12      773.44      710.37     14.51 o 
   2  -4  12     1607.18     1556.37     60.54 o 
   3  -4  12      353.74      346.81     48.41 o 
   4  -4  12      204.57      197.75     17.71 o 
  -4  -3  12     1346.81     1380.36     43.67 o 
  -3  -3  12       42.64       35.36     21.74 o 
  -2  -3  12     2265.18     2179.16     38.44 o 
  -1  -3  12       67.06       78.66      9.26 o 
   0  -3  12     1249.94     1435.85     25.89 o 
   1  -3  12        1.47        0.19      5.14 o 
   2  -3  12       11.79       20.16      8.61 o 
   3  -3  12      246.55      260.08     16.86 o 
   4  -3  12      363.70      344.38     21.07 o 
  -4  -2  12      176.82      182.76     33.73 o 
  -3  -2  12       64.14       81.29     13.71 o 
  -2  -2  12     1175.83     1105.96     19.79 o 
  -1  -2  12        1.43       -2.84      6.85 o 
   0  -2  12     5460.28     5929.51     81.21 o 
   1  -2  12      284.44      304.55     10.83 o 
   2  -2  12     3414.95     3264.68     50.47 o 
   3  -2  12        0.45        9.63     10.63 o 
   4  -2  12       69.16       90.84     19.04 o 
  -4  -1  12      293.60      363.19     27.64 o 
  -3  -1  12     1297.55     1256.54     23.84 o 
  -2  -1  12     1546.72     1480.20     23.46 o 
  -1  -1  12       11.77        8.57      4.62 o 
   0  -1  12      221.09      253.21      9.53 o 
   1  -1  12      221.85      233.99      9.74 o 
   2  -1  12      139.06      172.34     10.81 o 
   3  -1  12        1.13       10.56     10.46 o 
   4  -1  12      539.77      507.99     28.10 o 
  -4   0  12       11.56       11.71     13.48 o 
  -3   0  12       87.96       89.44     11.84 o 
  -2   0  12      798.85      772.45     16.02 o 
  -1   0  12      264.35      229.28     11.28 o 
   0   0  12     9694.04    11031.53    126.93 o 
   1   0  12     1714.26     1683.70     24.44 o 
   2   0  12     2173.03     2040.01     45.78 o 
   3   0  12      127.39      137.32     17.26 o 
   4   0  12       59.42       62.27     19.41 o 
  -5   1  12      389.97      475.86     53.34 o 
  -4   1  12       88.00      121.07     38.57 o 
  -3   1  12     2132.82     2097.23     38.55 o 
  -2   1  12      701.53      663.08     14.53 o 
  -1   1  12     1546.69     1526.86     22.16 o 
   0   1  12       14.94       40.51      5.77 o 
   1   1  12      834.45      885.94     16.68 o 
   2   1  12       45.90       68.31      9.84 o 
   3   1  12      283.01      281.47     22.09 o 
   4   1  12      286.65      289.57     26.25 o 
  -5   2  12      167.37      162.03     24.80 o 
  -4   2  12       23.19       11.58     18.17 o 
  -3   2  12      110.16      115.40     14.69 o 
  -2   2  12      329.99      384.53     16.28 o 
  -1   2  12     2503.55     2505.50     69.87 o 
   0   2  12      976.70     1044.81     17.86 o 
   1   2  12     1520.47     1380.58     22.18 o 
   2   2  12     1141.19     1110.45     25.52 o 
   3   2  12      606.25      577.74     26.81 o 
   4   2  12       25.29       28.28     20.13 o 
  -5   3  12      437.53      469.57     66.54 o 
  -4   3  12      149.74      126.40     20.72 o 
  -3   3  12     1680.66     1664.60     34.44 o 
  -2   3  12        9.44       23.62     14.94 o 
  -1   3  12      521.02      511.66     17.70 o 
   0   3  12      108.86      130.99      8.79 o 
   1   3  12      320.44      316.92     19.40 o 
   2   3  12      212.39      265.21     19.14 o 
   3   3  12      933.95      886.93     32.54 o 
   4   3  12       25.90       39.24     21.24 o 
  -4   4  12       70.61       99.03     27.71 o 
  -3   4  12       51.12       57.77     13.53 o 
  -2   4  12        4.01       47.78     12.00 o 
  -1   4  12     2412.92     2263.72     51.83 o 
   0   4  12       25.06       27.07      7.13 o 
   1   4  12     2794.23     2650.24     80.56 o 
   2   4  12        0.24       21.87     12.12 o 
   3   4  12      396.90      363.03     26.59 o 
   4   4  12       18.81       39.26     22.65 o 
  -4   5  12      466.31      454.93     31.90 o 
  -3   5  12     1326.41     1252.42     37.35 o 
  -2   5  12      594.74      593.42     22.68 o 
  -1   5  12      261.88      262.62     17.68 o 
   0   5  12       40.02       60.57     11.52 o 
   1   5  12      301.00      283.05     19.07 o 
   2   5  12       40.75       40.42     14.26 o 
   3   5  12      378.68      376.37     23.66 o 
  -4   6  12       34.16       67.42     56.08 o 
  -3   6  12        6.32      -11.32     14.97 o 
  -2   6  12      458.17      485.39     47.55 o 
  -1   6  12      381.21      389.69     20.03 o 
   0   6  12      292.94      302.01     24.74 o 
   1   6  12      938.00      883.81     39.49 o 
   2   6  12      118.49      140.44     17.65 o 
   3   6  12      220.81      232.18     26.07 o 
  -4   7  12      580.03      583.20     36.39 o 
  -3   7  12      252.10      204.69     25.04 o 
  -2   7  12      214.86      199.12     18.21 o 
  -1   7  12      116.94      126.14     15.80 o 
   0   7  12        4.54       27.49     25.49 o 
   1   7  12      115.19      108.73     22.15 o 
   2   7  12      209.34      219.51     26.53 o 
   3   7  12      293.63      319.44     25.78 o 
  -3   8  12      114.72      125.20     25.14 o 
  -2   8  12      593.46      553.90     46.81 o 
  -1   8  12      233.47      213.54     24.66 o 
   0   8  12      939.98      942.25     36.87 o 
   1   8  12       18.07       22.70     21.62 o 
   2   8  12      477.46      462.72     80.92 o 
  -3   9  12        0.72       21.13     24.19 o 
  -2   9  12      482.69      483.57     52.55 o 
  -1   9  12        0.85       24.51     21.54 o 
   0   9  12       35.72       27.38     21.71 o 
   1   9  12        0.51        6.98     23.19 o 
  -2  10  12      282.57      294.07     31.34 o 
  -1  10  12       56.29       14.46     23.48 o 
   0  10  12      246.70      252.94     29.30 o 
  -1 -11  13      154.44      203.68     36.34 o 
   0 -11  13      164.90      176.68     25.79 o 
   1 -11  13      231.54      270.40     29.33 o 
   2 -11  13      186.66      152.53     62.49 o 
  -1 -10  13       88.25       54.09     22.87 o 
   0 -10  13      469.79      528.95     81.45 o 
   1 -10  13       23.59       20.11     32.03 o 
   2 -10  13        0.30       30.47     22.92 o 
   3 -10  13        5.43        7.06     34.51 o 
  -2  -9  13       91.21      116.71     37.00 o 
  -1  -9  13      135.84      103.85     22.07 o 
   0  -9  13      774.36      845.74     28.12 o 
   1  -9  13        1.58      -26.41     26.41 o 
   2  -9  13     1168.81     1196.47     42.06 o 
   3  -9  13       52.89       22.24     23.59 o 
  -3  -8  13      104.39      101.91     26.92 o 
  -2  -8  13      907.26      946.10     50.46 o 
  -1  -8  13       52.03       64.02     19.01 o 
   0  -8  13      517.66      548.93     22.14 o 
   1  -8  13       19.46       52.58     19.03 o 
   2  -8  13        0.37       34.11     20.30 o 
   3  -8  13        5.97        9.24     21.29 o 
   4  -8  13      150.37      135.18     37.39 o 
  -3  -7  13       13.21      -22.06     22.06 o 
  -2  -7  13      156.23      175.71     29.15 o 
  -1  -7  13       48.99       59.75     13.69 o 
   0  -7  13     1597.07     1776.45     35.14 o 
   1  -7  13      137.27      146.29     13.60 o 
   2  -7  13     1389.37     1371.87     40.37 o 
   3  -7  13       19.96       28.97     19.80 o 
   4  -7  13      143.86      175.56     20.46 o 
  -4  -6  13      287.65      282.43     46.15 o 
  -3  -6  13      458.87      412.11     31.16 o 
  -2  -6  13      904.12      818.77     32.13 o 
  -1  -6  13      998.40      894.64     28.82 o 
   0  -6  13     1390.94     1588.45     31.72 o 
   1  -6  13       48.97       38.11     10.75 o 
   2  -6  13      250.05      261.86     29.31 o 
   3  -6  13       11.75       35.66     13.80 o 
   4  -6  13      401.37      389.67     28.82 o 
  -4  -5  13        7.96       -3.10     23.63 o 
  -3  -5  13        0.06        2.80     19.39 o 
  -2  -5  13      100.32      105.52     14.28 o 
  -1  -5  13      690.02      607.02     39.24 o 
   0  -5  13      356.07      400.28     17.14 o 
   1  -5  13     4814.76     4648.97     67.85 o 
   2  -5  13     1835.80     1790.94     48.52 o 
   3  -5  13      565.54      511.92     20.94 o 
   4  -5  13      104.78      124.74     17.45 o 
  -4  -4  13       23.53       14.15     21.59 o 
  -3  -4  13     1541.16     1558.86     35.40 o 
  -2  -4  13       85.22      104.17     13.38 o 
  -1  -4  13     2748.59     2526.66     56.92 o 
   0  -4  13        2.17       -3.22     22.20 o 
   1  -4  13      264.32      241.87     10.39 o 
   2  -4  13       18.54       46.38      9.89 o 
   3  -4  13      250.05      240.83     17.28 o 
   4  -4  13      120.12      150.09     19.17 o 
  -4  -3  13        1.33        9.39     20.88 o 
  -3  -3  13       14.11        9.01     15.13 o 
  -2  -3  13        1.06        5.86     10.70 o 
  -1  -3  13     2695.25     2616.05     42.05 o 
   0  -3  13        9.08       20.13      7.89 o 
   1  -3  13     3233.33     3077.66     39.86 o 
   2  -3  13       98.63       99.40     10.55 o 
   3  -3  13     1081.27     1023.31     26.03 o 
   4  -3  13       57.86       72.05     15.47 o 
  -4  -2  13       63.31       73.38     23.92 o 
  -3  -2  13     2158.55     2120.21     40.13 o 
  -2  -2  13      302.38      291.91     16.47 o 
  -1  -2  13     3881.44     3786.22     55.74 o 
   0  -2  13       13.69       17.81      5.60 o 
   1  -2  13       26.05       34.44      5.92 o 
   2  -2  13      155.65      170.03     13.62 o 
   3  -2  13      384.79      435.53     19.24 o 
   4  -2  13       23.36       18.15     33.34 o 
  -4  -1  13       40.37       60.03     24.58 o 
  -3  -1  13        7.95        2.93     12.12 o 
  -2  -1  13      964.50      940.79     18.00 o 
  -1  -1  13     2440.85     2290.39     38.08 o 
   0  -1  13     2951.81     3345.25     50.01 o 
   1  -1  13     4750.71     4665.32     57.15 o 
   2  -1  13      112.32      115.45     10.41 o 
   3  -1  13     1004.32      959.62     32.28 o 
   4  -1  13       16.41        8.15     17.28 o 
  -4   0  13      727.26      746.12     42.23 o 
  -3   0  13      209.00      220.47     16.16 o 
  -2   0  13     3519.40     3443.26     44.92 o 
  -1   0  13     1814.84     1665.32     23.94 o 
   0   0  13      638.73      751.89     15.00 o 
   1   0  13      117.27      139.25     10.60 o 
   2   0  13        3.17       11.86      7.31 o 
   3   0  13      547.46      548.32     25.14 o 
   4   0  13      104.74      102.37     25.75 o 
  -5   1  13        3.66       -0.78     33.47 o 
  -4   1  13        5.44       11.61     13.72 o 
  -3   1  13        7.05       30.25     11.02 o 
  -2   1  13      691.31      681.46     19.10 o 
  -1   1  13      462.52      455.85     12.53 o 
   0   1  13     2395.42     2515.66     33.91 o 
   1   1  13     1392.66     1418.22     22.62 o 
   2   1  13     1224.24     1133.04     26.38 o 
   3   1  13      280.76      269.98     22.18 o 
   4   1  13       30.76       23.01     19.41 o 
  -5   2  13        5.71      -10.72     32.94 o 
  -4   2  13     1065.64     1086.37     49.15 o 
  -3   2  13       97.11       80.09     12.86 o 
  -2   2  13     2675.24     2661.40     44.16 o 
  -1   2  13      346.13      336.84     15.44 o 
   0   2  13      921.11     1022.87     18.20 o 
   1   2  13       83.25      106.64      8.19 o 
   2   2  13      287.47      305.33     22.23 o 
   3   2  13      177.93      146.37     18.94 o 
   4   2  13      237.75      271.41     28.50 o 
  -4   3  13       74.78       39.22     18.59 o 
  -3   3  13      148.92      142.79     14.72 o 
  -2   3  13     1245.99     1230.79     27.77 o 
  -1   3  13        3.56       19.88      9.48 o 
   0   3  13     4273.15     4515.86     56.73 o 
   1   3  13        1.25       18.09      7.51 o 
   2   3  13      585.97      609.02     21.44 o 
   3   3  13        5.96        0.68     23.14 o 
   4   3  13       31.26       13.94     21.04 o 
  -4   4  13      480.63      503.14     31.34 o 
  -3   4  13      490.56      445.64     23.02 o 
  -2   4  13     2322.46     2183.18     40.65 o 
  -1   4  13      135.42      128.73     12.86 o 
   0   4  13       85.28      118.15     11.94 o 
   1   4  13      191.21      182.78     15.67 o 
   2   4  13      479.31      488.17     21.09 o 
   3   4  13      152.64      166.27     22.39 o 
   4   4  13      251.86      295.98     30.13 o 
  -4   5  13       18.41       15.91     20.92 o 
  -3   5  13       25.11       24.62     14.18 o 
  -2   5  13      554.40      531.57     22.34 o 
  -1   5  13      752.46      679.64     23.05 o 
   0   5  13      783.27      881.41     26.81 o 
   1   5  13       60.85       45.36     17.72 o 
   2   5  13     1203.70     1106.69     48.11 o 
   3   5  13        9.28       28.92     20.29 o 
  -4   6  13      182.75      229.52     41.96 o 
  -3   6  13      576.70      530.23     25.30 o 
  -2   6  13      404.09      380.80     26.40 o 
  -1   6  13       32.16       34.44     16.66 o 
   0   6  13      145.20      208.15     41.18 o 
   1   6  13       33.32       46.95     19.53 o 
   2   6  13      490.98      495.91     28.57 o 
   3   6  13      173.65      133.56     42.14 o 
  -4   7  13       38.40       65.37     34.77 o 
  -3   7  13       82.65       81.63     32.92 o 
  -2   7  13       45.80       26.53     15.86 o 
  -1   7  13      755.71      717.18     27.06 o 
   0   7  13      508.18      531.56     29.65 o 
   1   7  13      403.14      381.54     29.17 o 
   2   7  13       11.80       -8.79     22.91 o 
   3   7  13       26.05       26.67     31.38 o 
  -3   8  13      484.18      408.78     32.71 o 
  -2   8  13       18.18       23.84     21.07 o 
  -1   8  13       24.19       34.28     21.05 o 
   0   8  13        6.18       11.91     19.94 o 
   1   8  13      219.56      199.65     57.78 o 
   2   8  13      230.98      243.02     61.70 o 
  -2   9  13       68.50       92.03     24.93 o 
  -1   9  13      614.91      574.02     41.44 o 
   0   9  13       73.46       27.19     22.55 o 
   1   9  13      406.42      370.15     33.35 o 
  -1  10  13      105.42      121.93     33.73 o 
   0  10  13        0.36       38.60     35.04 o 
   0 -11  14       42.09       57.78     35.04 o 
   1 -11  14      147.13      123.04     25.48 o 
  -1 -10  14       48.76       74.42     23.79 o 
   0 -10  14      480.40      568.71     31.42 o 
   1 -10  14      440.25      403.60     31.97 o 
   2 -10  14       66.09       66.32     24.02 o 
  -2  -9  14       31.32       20.27     23.32 o 
  -1  -9  14      859.67      837.13     35.32 o 
   0  -9  14       44.99       41.31     26.19 o 
   1  -9  14       19.78       26.71     27.98 o 
   2  -9  14        4.36       -6.80     30.33 o 
   3  -9  14       30.08       58.27     24.29 o 
  -3  -8  14        0.59      -23.74     23.74 o 
  -2  -8  14       30.94      117.18     23.14 o 
  -1  -8  14      382.83      356.90     33.47 o 
   0  -8  14        0.16       16.56     13.56 o 
   1  -8  14     1040.99      928.64     60.14 o 
   2  -8  14       68.81       91.21     21.10 o 
   3  -8  14      911.57      954.04     39.65 o 
  -3  -7  14      646.60      617.30     35.35 o 
  -2  -7  14      681.30      692.09     33.47 o 
  -1  -7  14      833.43      773.72     25.18 o 
   0  -7  14      631.33      686.80     22.90 o 
   1  -7  14      103.56       93.43     18.57 o 
   2  -7  14        0.10       37.80     18.18 o 
   3  -7  14      346.65      342.57     28.86 o 
   4  -7  14       18.26       40.46     23.48 o 
  -3  -6  14       42.11       44.49     21.94 o 
  -2  -6  14       30.07       43.74     14.94 o 
  -1  -6  14      474.36      425.18     37.89 o 
   0  -6  14      176.64      226.95     15.99 o 
   1  -6  14      377.51      363.99     17.23 o 
   2  -6  14      642.23      610.15     28.70 o 
   3  -6  14      813.00      810.77     38.15 o 
   4  -6  14       30.67       32.20     16.94 o 
  -4  -5  14      694.25      749.24     39.01 o 
  -3  -5  14      367.93      391.95     56.61 o 
  -2  -5  14     1241.14     1201.62     29.92 o 
  -1  -5  14      292.09      269.11     18.72 o 
   0  -5  14      577.41      583.25     25.04 o 
   1  -5  14       39.59       44.77     14.00 o 
   2  -5  14        0.34        1.19     10.03 o 
   3  -5  14      475.70      423.40     20.19 o 
   4  -5  14      177.11      218.49     19.68 o 
  -4  -4  14        6.04       20.27     48.37 o 
  -3  -4  14      115.41      123.13     16.93 o 
  -2  -4  14      678.16      657.37     28.79 o 
  -1  -4  14      141.70      137.38     12.41 o 
   0  -4  14     2250.67     2431.71     39.98 o 
   1  -4  14      433.14      411.89     12.43 o 
   2  -4  14     2601.34     2455.63     41.83 o 
   3  -4  14      307.42      283.52     18.35 o 
   4  -4  14      115.85      121.13     17.02 o 
  -4  -3  14      563.12      546.19     46.02 o 
  -3  -3  14       32.42       33.10     20.73 o 
  -2  -3  14     4942.45     4802.27     71.64 o 
  -1  -3  14        2.82        8.66      8.94 o 
   0  -3  14     1681.95     1817.33     31.48 o 
   1  -3  14       35.07       38.68      6.49 o 
   2  -3  14      191.72      185.08     14.06 o 
   3  -3  14       44.93       43.82     12.30 o 
   4  -3  14      281.37      313.04     21.58 o 
  -4  -2  14        2.03       -0.28     20.62 o 
  -3  -2  14       15.93       13.33     18.69 o 
  -2  -2  14      990.96      973.66     23.75 o 
  -1  -2  14     1348.46     1273.50     25.23 o 
   0  -2  14     3220.81     3443.34     51.01 o 
   1  -2  14      387.05      370.30     11.55 o 
   2  -2  14     2877.96     2808.52     45.43 o 
   3  -2  14        0.35        4.43     11.21 o 
   4  -2  14      234.65      254.18     25.36 o 
  -4  -1  14      821.70      903.78     56.48 o 
  -3  -1  14       67.43      108.86     18.31 o 
  -2  -1  14     1351.79     1339.70     22.53 o 
  -1  -1  14      764.37      749.11     15.71 o 
   0  -1  14     1863.59     2045.86     28.81 o 
   1  -1  14        4.52       11.50      6.11 o 
   2  -1  14      371.39      429.32     16.69 o 
   3  -1  14       24.18       32.61     11.66 o 
   4  -1  14      283.06      288.47     26.16 o 
  -4   0  14       84.29      104.54     24.58 o 
  -3   0  14      443.39      458.32     19.01 o 
  -2   0  14     1374.21     1317.69     22.18 o 
  -1   0  14     2845.37     2713.40     35.65 o 
   0   0  14     2073.62     2235.16     31.07 o 
   1   0  14     2461.02     2422.67     33.42 o 
   2   0  14     2481.21     2334.16     33.99 o 
   3   0  14      161.44      174.29     18.75 o 
   4   0  14      224.60      220.28     28.50 o 
  -4   1  14      177.82      219.41     19.73 o 
  -3   1  14     2112.87     2123.77     39.59 o 
  -2   1  14      648.39      637.26     19.01 o 
  -1   1  14     1328.36     1267.85     20.31 o 
   0   1  14      966.95     1128.85     19.54 o 
   1   1  14       55.17       72.43      7.84 o 
   2   1  14      158.26      201.67     14.15 o 
   3   1  14      442.66      451.05     25.33 o 
   4   1  14      162.09      191.88     24.68 o 
  -4   2  14        6.11       25.43     16.83 o 
  -3   2  14      236.06      227.62     17.18 o 
  -2   2  14       11.16       24.37     10.07 o 
  -1   2  14     3235.89     3138.24     49.83 o 
   0   2  14      458.74      474.61     13.07 o 
   1   2  14     3459.76     3248.64     43.40 o 
   2   2  14      287.09      288.70     17.08 o 
   3   2  14      198.82      211.10     21.68 o 
   4   2  14       99.51      120.52     23.47 o 
  -4   3  14       26.82       42.61     19.03 o 
  -3   3  14     1129.37     1132.21     29.27 o 
  -2   3  14        8.03        9.25     11.13 o 
  -1   3  14     1911.46     1781.55     45.35 o 
   0   3  14       71.34      105.02      9.20 o 
   1   3  14        3.57       14.38      7.96 o 
   2   3  14       33.83       62.17     12.80 o 
   3   3  14      647.20      613.33     30.04 o 
   4   3  14       79.62       64.05     23.20 o 
  -4   4  14       12.08       26.83     19.79 o 
  -3   4  14      171.51      181.22     17.91 o 
  -2   4  14      328.29      368.26     34.36 o 
  -1   4  14     1474.95     1348.74     62.09 o 
   0   4  14      121.15      161.12     14.48 o 
   1   4  14     1830.21     1690.18     61.11 o 
   2   4  14       49.90       76.47     14.25 o 
   3   4  14      467.32      422.84     28.78 o 
   4   4  14        0.63      -30.33     30.33 o 
  -4   5  14      476.20      441.09     31.71 o 
  -3   5  14      750.93      733.55     26.39 o 
  -2   5  14      332.62      308.18     20.25 o 
  -1   5  14     1318.22     1203.50     29.44 o 
   0   5  14      194.37      250.73     17.83 o 
   1   5  14      126.91      135.16     26.25 o 
   2   5  14       57.63       75.87     15.44 o 
   3   5  14      335.00      348.99     37.91 o 
  -4   6  14        0.46       14.62     23.00 o 
  -3   6  14        0.62      -18.77     18.77 o 
  -2   6  14      513.29      531.92     23.67 o 
  -1   6  14      461.65      448.05     28.34 o 
   0   6  14     1269.46     1270.69     87.72 o 
   1   6  14      129.83      132.91     26.41 o 
   2   6  14        7.03       23.42     16.65 o 
   3   6  14      108.99      117.18     25.38 o 
  -3   7  14       72.96       61.57     18.42 o 
  -2   7  14      636.95      600.04     30.38 o 
  -1   7  14      245.21      250.42     26.42 o 
   0   7  14        8.83       14.79     19.57 o 
   1   7  14       38.80       37.90     36.34 o 
   2   7  14       30.21       30.52     24.17 o 
  -3   8  14       35.76       39.90     37.65 o 
  -2   8  14      234.82      219.61     34.14 o 
  -1   8  14       72.64       27.06     21.88 o 
   0   8  14      810.70      825.86     76.74 o 
   1   8  14       14.16       42.30     23.83 o 
   2   8  14      291.87      235.39     30.26 o 
  -2   9  14      199.47      210.11     29.81 o 
  -1   9  14        8.53       53.94     23.85 o 
   0   9  14      126.29      183.98     51.38 o 
   1   9  14        4.30       20.26     24.40 o 
  -1  10  14       60.81       32.68     34.77 o 
   0 -11  15      133.26      170.21     40.53 o 
   1 -11  15      327.93      365.98     33.56 o 
  -1 -10  15       27.57        6.33     22.15 o 
   0 -10  15      267.40      271.89     27.54 o 
   1 -10  15       16.20       48.22     44.06 o 
   2 -10  15        0.16      -14.81     22.18 o 
  -2  -9  15       30.30        5.61     22.76 o 
  -1  -9  15        2.05        8.71     20.36 o 
   0  -9  15      304.98      325.95     34.61 o 
   1  -9  15      182.01      190.97     25.49 o 
   2  -9  15      956.09      943.58     39.19 o 
   3  -9  15        2.14       -7.03     36.21 o 
  -3  -8  15      121.63      166.81     43.40 o 
  -2  -8  15     1135.96     1063.00     40.41 o 
  -1  -8  15      424.70      340.89     22.40 o 
   0  -8  15      832.69      909.23     29.49 o 
   1  -8  15      139.09      156.89     22.18 o 
   2  -8  15      127.30      146.09     23.09 o 
   3  -8  15        0.29      -22.09     22.09 o 
  -3  -7  15       12.51        8.65     22.83 o 
  -2  -7  15      144.54      126.38     22.23 o 
  -1  -7  15      194.32      173.06     16.79 o 
   0  -7  15      828.21      851.27     24.94 o 
   1  -7  15      237.85      209.37     22.13 o 
   2  -7  15      810.46      811.39     33.36 o 
   3  -7  15       42.67       22.74     20.56 o 
   4  -7  15      276.57      299.64     30.69 o 
  -3  -6  15      786.42      821.49     39.35 o 
  -2  -6  15      946.66      920.84     28.63 o 
  -1  -6  15     1125.90     1064.19     27.82 o 
   0  -6  15      697.82      733.25     22.55 o 
   1  -6  15      209.51      188.60     14.74 o 
   2  -6  15        1.09       12.86     16.51 o 
   3  -6  15       36.77       28.95     19.17 o 
   4  -6  15      135.86      135.12     27.66 o 
  -4  -5  15        0.67       -7.71     38.57 o 
  -3  -5  15       42.87       64.03     21.05 o 
  -2  -5  15        9.40       25.19     13.73 o 
  -1  -5  15     1270.98     1148.17     50.82 o 
   0  -5  15      653.67      675.28     20.60 o 
   1  -5  15     1354.55     1307.80     35.66 o 
   2  -5  15       98.64       93.44     12.96 o 
   3  -5  15     1145.55     1072.88     28.57 o 
   4  -5  15      125.16      161.62     18.68 o 
  -4  -4  15      141.11       65.91     23.74 o 
  -3  -4  15     1780.96     1745.34     51.68 o 
  -2  -4  15        3.04        3.27     12.37 o 
  -1  -4  15     2230.71     2234.98     39.34 o 
   0  -4  15      210.59      242.77     15.15 o 
   1  -4  15        9.69       -5.01      8.62 o 
   2  -4  15      212.31      233.07     15.56 o 
   3  -4  15       24.98       24.72     13.16 o 
   4  -4  15       82.57      127.40     17.74 o 
  -4  -3  15      216.07      187.21     35.82 o 
  -3  -3  15      243.60      228.77     18.11 o 
  -2  -3  15      172.08      214.30     17.61 o 
  -1  -3  15     1487.06     1389.55     28.33 o 
   0  -3  15        8.36        2.77      9.76 o 
   1  -3  15     4774.02     4454.61     55.66 o 
   2  -3  15       53.33       75.06     10.81 o 
   3  -3  15     1144.83     1080.53     27.51 o 
   4  -3  15        0.43       -5.00     21.70 o 
  -4  -2  15      239.02      237.42     34.77 o 
  -3  -2  15     1101.74     1108.70     29.16 o 
  -2  -2  15        6.80       20.48     11.42 o 
  -1  -2  15     2937.54     2813.15     44.63 o 
   0  -2  15      277.68      333.00     14.90 o 
   1  -2  15       67.59       66.60      8.79 o 
   2  -2  15      111.39      141.52     28.06 o 
   3  -2  15      428.98      427.80     19.75 o 
   4  -2  15        0.68       -9.61     17.75 o 
  -4  -1  15      101.24      111.83     23.71 o 
  -3  -1  15       17.05       11.31     17.01 o 
  -2  -1  15      232.55      273.53     28.17 o 
  -1  -1  15     2632.93     2572.19     34.63 o 
   0  -1  15      983.94     1051.39     34.87 o 
   1  -1  15     2138.69     1984.01     28.79 o 
   2  -1  15      839.57      862.40     26.85 o 
   3  -1  15     1387.65     1352.48     30.47 o 
   4  -1  15       23.35       47.17     23.14 o 
  -4   0  15      497.46      519.47     40.79 o 
  -3   0  15      629.12      664.75     29.44 o 
  -2   0  15     1202.30     1184.47     35.30 o 
  -1   0  15      232.42      239.36     10.25 o 
   0   0  15      399.32      486.00     13.44 o 
   1   0  15      118.61      158.23     12.16 o 
   2   0  15       48.55       63.29      9.16 o 
   3   0  15      239.70      237.52     21.53 o 
   4   0  15       90.08      110.23     21.99 o 
  -4   1  15       55.44       46.36     21.80 o 
  -3   1  15        0.80        2.07     11.43 o 
  -2   1  15     1633.19     1554.46     30.48 o 
  -1   1  15      880.81      854.06     17.66 o 
   0   1  15     2250.77     2489.74     34.60 o 
   1   1  15     1120.14     1095.10     25.93 o 
   2   1  15      540.33      518.21     16.22 o 
   3   1  15      594.59      517.02     26.99 o 
   4   1  15       59.95       65.71     21.81 o 
  -4   2  15      900.03     1017.45     55.61 o 
  -3   2  15        1.61        4.82     11.98 o 
  -2   2  15     2203.97     2230.13     39.98 o 
  -1   2  15       80.43       68.07     10.77 o 
   0   2  15      429.48      464.56     14.23 o 
   1   2  15        3.53       17.43      8.08 o 
   2   2  15      139.67      158.42     14.16 o 
   3   2  15      220.38      240.25     23.46 o 
   4   2  15      401.92      409.86     30.60 o 
  -4   3  15       12.39       -3.39     18.31 o 
  -3   3  15       70.16       85.08     22.10 o 
  -2   3  15      626.30      623.99     21.86 o 
  -1   3  15       74.13       71.75     15.57 o 
   0   3  15     2214.05     2373.90     41.30 o 
   1   3  15       52.14       68.77      9.41 o 
   2   3  15     1003.11      998.68     26.79 o 
   3   3  15        0.81       -9.06     27.19 o 
   4   3  15        6.22       -9.27     56.21 o 
  -4   4  15      623.39      608.11     78.05 o 
  -3   4  15      123.84      134.73     16.99 o 
  -2   4  15     1173.45     1192.66     29.67 o 
  -1   4  15      210.53      199.69     15.92 o 
   0   4  15      282.18      334.85     18.28 o 
   1   4  15       11.89       13.52     11.78 o 
   2   4  15      333.49      326.47     20.59 o 
   3   4  15       13.49       49.37     20.55 o 
  -4   5  15        0.81       -3.43     29.28 o 
  -3   5  15      342.11      354.94     22.53 o 
  -2   5  15      508.31      438.57     22.24 o 
  -1   5  15      695.44      696.72     24.40 o 
   0   5  15      991.63     1019.73     44.19 o 
   1   5  15      216.39      214.35     23.15 o 
   2   5  15      235.68      270.49     20.44 o 
   3   5  15       17.78        6.25     20.85 o 
  -4   6  15      247.28      258.98     29.49 o 
  -3   6  15      436.87      418.45     25.02 o 
  -2   6  15      904.53      877.53     43.49 o 
  -1   6  15      254.07      277.62     21.09 o 
   0   6  15      232.62      262.89     26.07 o 
   1   6  15        4.28       14.54     20.17 o 
   2   6  15       84.45       96.98     28.63 o 
   3   6  15       12.90       -3.92     23.15 o 
  -3   7  15      180.02      163.40     22.37 o 
  -2   7  15       18.83       17.72     19.95 o 
  -1   7  15     1041.54      922.87     37.87 o 
   0   7  15       61.68       74.91     21.82 o 
   1   7  15      634.46      579.86    107.33 o 
   2   7  15       43.20       54.85     25.50 o 
  -3   8  15      400.68      385.27     33.59 o 
  -2   8  15      144.29      165.15     20.47 o 
  -1   8  15      110.63      140.66     24.40 o 
   0   8  15       30.63       58.75     23.10 o 
   1   8  15        6.72      -18.19     22.18 o 
   2   8  15        7.52      110.07     38.43 o 
  -2   9  15       56.60       67.47     49.29 o 
  -1   9  15      658.58      601.52     67.46 o 
   0   9  15       41.81       15.19     23.09 o 
   1   9  15      312.41      292.05     45.76 o 
   1 -11  16       66.55       58.84     25.46 o 
  -1 -10  16      130.48      115.75     32.16 o 
   0 -10  16      138.50      148.07     30.07 o 
   1 -10  16      497.38      452.59     33.55 o 
   2 -10  16      197.54      203.68     28.47 o 
  -2  -9  16       81.68       95.90     52.03 o 
  -1  -9  16      564.62      523.38     49.94 o 
   0  -9  16       35.90       30.42     16.21 o 
   1  -9  16      213.01      199.83     25.42 o 
   2  -9  16        5.68      -15.77     26.54 o 
   3  -9  16      156.99      231.20     29.21 o 
  -3  -8  16       50.84      -34.77     34.77 o 
  -2  -8  16        0.92       21.88     21.11 o 
  -1  -8  16      387.49      370.17     31.42 o 
   0  -8  16        0.47       13.24     14.27 o 
   1  -8  16     1138.74     1038.74     37.34 o 
   2  -8  16       75.26       97.45     22.42 o 
   3  -8  16      657.83      554.75     34.83 o 
  -3  -7  16      263.52      277.06     70.99 o 
  -2  -7  16      240.51      271.22     27.27 o 
  -1  -7  16     1034.09      936.92     28.21 o 
   0  -7  16      354.44      379.08     20.53 o 
   1  -7  16       96.22       93.02     19.10 o 
   2  -7  16        2.84       -1.12     18.36 o 
   3  -7  16       71.48       75.05     22.97 o 
  -3  -6  16       23.08       12.47     21.72 o 
  -2  -6  16        1.29       20.53     19.32 o 
  -1  -6  16      978.82      917.85     26.53 o 
   0  -6  16     1176.97     1116.95     27.27 o 
   1  -6  16     1814.77     1752.59     44.00 o 
   2  -6  16      348.02      355.03     25.63 o 
   3  -6  16      260.09      258.78     25.41 o 
   4  -6  16      121.64      148.48     42.88 o 
  -4  -5  16      419.98      502.19     50.72 o 
  -3  -5  16      161.57      149.56     23.40 o 
  -2  -5  16     1660.73     1542.84     34.79 o 
  -1  -5  16      272.34      257.85     18.04 o 
   0  -5  16      457.79      563.17     19.71 o 
   1  -5  16      509.41      422.68     36.14 o 
   2  -5  16      467.52      444.90     52.03 o 
   3  -5  16      222.73      197.51     20.24 o 
   4  -5  16       84.91       75.93     21.16 o 
  -4  -4  16       28.63       41.31     32.94 o 
  -3  -4  16       52.92       76.74     19.50 o 
  -2  -4  16      147.96      173.22     27.09 o 
  -1  -4  16        2.74      -10.63     10.63 o 
   0  -4  16     3073.35     3235.78     50.95 o 
   1  -4  16      191.92      186.01     14.39 o 
   2  -4  16     2960.11     2841.41     47.37 o 
   3  -4  16      228.75      237.71     18.43 o 
   4  -4  16      381.29      404.22     23.63 o 
  -4  -3  16      532.13      630.38     49.68 o 
  -3  -3  16       11.54      -15.24     20.26 o 
  -2  -3  16     1566.51     1558.66     45.64 o 
  -1  -3  16       78.25       75.36     11.46 o 
   0  -3  16     1119.05     1236.17     30.50 o 
   1  -3  16       32.58       27.83      7.34 o 
   2  -3  16       39.25       65.44     11.14 o 
   3  -3  16       10.33       34.75     15.17 o 
   4  -3  16      269.00      284.41     26.22 o 
  -4  -2  16       83.66       71.35     23.94 o 
  -3  -2  16       17.55       36.07     18.95 o 
  -2  -2  16      526.31      491.54     33.40 o 
  -1  -2  16       99.11      107.34     11.06 o 
   0  -2  16     3791.05     3977.49     58.76 o 
   1  -2  16      125.32      122.39      8.73 o 
   2  -2  16     2184.52     2043.54     36.73 o 
   3  -2  16       99.59      111.27     14.23 o 
   4  -2  16      294.97      297.95     26.44 o 
  -4  -1  16      487.70      507.08     80.27 o 
  -3  -1  16     1293.42     1347.79     40.22 o 
  -2  -1  16     1728.63     1693.96     32.41 o 
  -1  -1  16      187.78      178.44     13.34 o 
   0  -1  16      338.57      380.55     12.55 o 
   1  -1  16       91.43      121.79      9.10 o 
   2  -1  16      143.83      171.58     12.93 o 
   3  -1  16       27.70       46.88     13.01 o 
   4  -1  16      252.88      318.39     27.36 o 
  -4   0  16        1.01      -21.55     21.55 o 
  -3   0  16       11.45       21.06     18.17 o 
  -2   0  16      254.29      251.32     15.08 o 
  -1   0  16     2767.53     2529.32     34.65 o 
   0   0  16     2691.62     2816.63     42.78 o 
   1   0  16     1779.36     1767.11     27.56 o 
   2   0  16     1520.01     1518.23     33.69 o 
   3   0  16      588.57      567.08     33.60 o 
   4   0  16      134.20      146.00     23.75 o 
  -4   1  16        0.71      -11.74     21.41 o 
  -3   1  16      977.36      964.03     26.33 o 
  -2   1  16      146.11      147.46     13.49 o 
  -1   1  16     3613.07     3495.92     54.34 o 
   0   1  16      111.28      156.02     10.38 o 
   1   1  16        4.16       12.20      9.10 o 
   2   1  16       31.45       57.13      9.96 o 
   3   1  16      159.57      190.19     21.16 o 
   4   1  16       57.95       64.20     21.88 o 
  -4   2  16       21.55       32.12     22.61 o 
  -3   2  16        5.39       13.28     12.60 o 
  -2   2  16       30.77       25.61     11.19 o 
  -1   2  16     2677.73     2523.14     43.26 o 
   0   2  16        4.73        7.94      8.08 o 
   1   2  16     2194.35     2110.21     32.30 o 
   2   2  16      113.79      129.95     14.26 o 
   3   2  16      403.61      402.57     27.35 o 
   4   2  16        7.76      -13.11     31.38 o 
  -4   3  16       94.11       80.38     20.85 o 
  -3   3  16     2006.20     1962.66     40.26 o 
  -2   3  16       43.82       58.06     12.85 o 
  -1   3  16      591.26      581.76     21.12 o 
   0   3  16       32.70       63.04     11.76 o 
   1   3  16       37.17       42.92     12.03 o 
   2   3  16        2.62       27.73     13.21 o 
   3   3  16      123.73      114.10     22.10 o 
   4   3  16        1.91      -30.85     30.85 o 
  -4   4  16       31.38       22.29     21.03 o 
  -3   4  16        0.55       19.80     15.63 o 
  -2   4  16      807.69      768.96     28.60 o 
  -1   4  16     1454.83     1266.81     30.00 o 
   0   4  16      149.28      165.46     22.67 o 
   1   4  16     1672.52     1598.30     66.25 o 
   2   4  16       26.34       33.97     14.38 o 
   3   4  16      136.20      147.50     23.66 o 
  -4   5  16      469.14      482.07     44.45 o 
  -3   5  16      624.29      615.08     26.00 o 
  -2   5  16      656.89      635.80     34.59 o 
  -1   5  16      618.40      586.37     32.07 o 
   0   5  16        3.29       20.93     25.75 o 
   1   5  16       22.71       15.99     29.55 o 
   2   5  16       36.57       26.52     33.38 o 
   3   5  16      256.00      285.39     28.58 o 
  -4   6  16        0.10       23.79     32.42 o 
  -3   6  16        1.47        0.79     17.05 o 
  -2   6  16      454.89      422.82     28.46 o 
  -1   6  16      212.98      241.45     19.85 o 
   0   6  16      525.16      526.59     30.69 o 
   1   6  16      606.46      536.85     36.60 o 
   2   6  16      401.05      350.75     63.14 o 
   3   6  16       12.76       36.08     31.38 o 
  -3   7  16      128.93      121.64     23.96 o 
  -2   7  16      358.52      336.70     44.11 o 
  -1   7  16      120.11      129.76     24.78 o 
   0   7  16       14.18       44.29     25.88 o 
   1   7  16        1.74        1.36     22.18 o 
   2   7  16      121.14      108.26     27.13 o 
  -3   8  16       17.33       27.71     33.73 o 
  -2   8  16      330.31      363.80     33.18 o 
  -1   8  16        2.68       10.78     22.44 o 
   0   8  16      422.14      383.33     48.24 o 
   1   8  16       21.36       22.25     23.55 o 
  -2   9  16      237.91      284.99     42.88 o 
  -1   9  16       35.53       43.53     24.77 o 
   0   9  16       14.88       24.55     24.03 o 
  -1 -10  17        7.02       -6.45     22.44 o 
   0 -10  17      394.50      390.10     47.06 o 
   1 -10  17       39.25       38.33     23.37 o 
   2 -10  17       25.21       42.43     46.80 o 
  -2  -9  17        2.29        8.44     28.50 o 
  -1  -9  17       51.83       27.64     21.55 o 
   0  -9  17      655.92      656.35     26.65 o 
   1  -9  17        2.26      -20.52     20.52 o 
   2  -9  17      251.69      283.90     34.77 o 
   3  -9  17       10.40      -11.50     34.25 o 
  -2  -8  17      423.30      401.28     31.27 o 
  -1  -8  17      357.53      304.25     22.82 o 
   0  -8  17      281.51      282.01     20.66 o 
   1  -8  17       51.99       49.84     53.34 o 
   2  -8  17       17.88       23.97     35.82 o 
   3  -8  17       75.52       46.84     23.85 o 
  -3  -7  17       95.66      111.66     26.80 o 
  -2  -7  17      188.92      173.85     24.19 o 
  -1  -7  17       68.50       51.14     15.75 o 
   0  -7  17      952.51      986.95     49.29 o 
   1  -7  17      227.46      233.81     23.48 o 
   2  -7  17      914.19      839.92     59.48 o 
   3  -7  17      156.94      198.74     25.42 o 
  -3  -6  17      679.33      742.27     74.52 o 
  -2  -6  17      115.60      139.58     19.89 o 
  -1  -6  17      810.59      750.81     24.97 o 
   0  -6  17      317.77      360.52     35.75 o 
   1  -6  17      290.33      270.84     26.80 o 
   2  -6  17       18.57       56.58     31.77 o 
   3  -6  17       53.91       59.79     21.12 o 
   4  -6  17      168.72      176.68     31.11 o 
  -3  -5  17        2.63      -12.20     31.90 o 
  -2  -5  17      156.36      151.27     17.17 o 
  -1  -5  17      147.21      159.69     18.13 o 
   0  -5  17      576.77      603.08     27.58 o 
   1  -5  17     1582.64     1432.42     29.60 o 
   2  -5  17      280.99      225.15     21.07 o 
   3  -5  17      536.84      509.38     28.86 o 
   4  -5  17       17.31       -2.11     25.69 o 
  -3  -4  17      808.24      791.58     30.97 o 
  -2  -4  17      213.76      181.74     16.33 o 
  -1  -4  17     1186.57     1202.46     28.05 o 
   0  -4  17       29.28       36.18     10.96 o 
   1  -4  17      127.78      132.69     12.03 o 
   2  -4  17        9.09        3.80     18.83 o 
   3  -4  17      470.61      434.80     21.13 o 
   4  -4  17      175.35      187.76     24.52 o 
  -4  -3  17       43.27       53.60     33.73 o 
  -3  -3  17       58.19       52.31     16.15 o 
  -2  -3  17      164.71      214.54     17.02 o 
  -1  -3  17     3357.70     3158.49     51.09 o 
   0  -3  17       34.46       43.82     10.20 o 
   1  -3  17     2823.10     2688.72     43.57 o 
   2  -3  17       10.18       13.91     10.61 o 
   3  -3  17     1148.56     1082.24     28.46 o 
   4  -3  17       34.65       13.84     19.12 o 
  -4  -2  17      221.66      251.16     27.99 o 
  -3  -2  17     1111.91     1085.70     37.77 o 
  -2  -2  17      905.29      854.34     23.96 o 
  -1  -2  17      501.28      505.14     17.96 o 
   0  -2  17      309.72      347.93     17.05 o 
   1  -2  17      347.73      315.10     12.91 o 
   2  -2  17       12.49       28.17     10.85 o 
   3  -2  17      245.20      258.03     18.81 o 
   4  -2  17        0.12       23.44     19.49 o 
  -4  -1  17       69.37       60.50     28.50 o 
  -3  -1  17       34.43       44.63     31.90 o 
  -2  -1  17       14.48       43.24     15.85 o 
  -1  -1  17      401.06      385.35     16.16 o 
   0  -1  17      664.45      700.18     22.72 o 
   1  -1  17     5345.63     5159.65     64.60 o 
   2  -1  17      802.22      817.45     22.64 o 
   3  -1  17      465.33      448.26     48.24 o 
   4  -1  17       62.27       67.57     21.53 o 
  -4   0  17      451.26      576.79     34.69 o 
  -3   0  17      511.45      511.63     29.31 o 
  -2   0  17      566.84      573.16     33.34 o 
  -1   0  17      174.51      170.94     10.19 o 
   0   0  17      209.62      251.80     12.49 o 
   1   0  17       14.89       21.15      8.34 o 
   2   0  17      688.76      695.45     21.48 o 
   3   0  17      204.79      211.22     21.93 o 
   4   0  17       32.35       43.49     21.35 o 
  -4   1  17       35.72        6.50     22.80 o 
  -3   1  17        8.30       41.68     18.90 o 
  -2   1  17      690.53      672.45     21.02 o 
  -1   1  17      236.32      222.98     19.34 o 
   0   1  17     3474.00     3694.72     48.72 o 
   1   1  17     1405.75     1334.99     24.29 o 
   2   1  17     1636.75     1554.51     32.58 o 
   3   1  17      461.22      423.90     49.55 o 
   4   1  17       92.42      112.35     23.73 o 
  -4   2  17     1044.30     1202.74     82.10 o 
  -3   2  17       43.74       39.38     14.10 o 
  -2   2  17     1089.80     1125.38     27.77 o 
  -1   2  17       42.36       32.82     12.72 o 
   0   2  17      343.44      430.55     18.98 o 
   1   2  17       77.95       76.59     10.31 o 
   2   2  17      258.35      278.24     18.79 o 
   3   2  17        0.95        2.16     18.39 o 
   4   2  17      147.90      176.46     26.90 o 
  -4   3  17       63.16       56.87     20.79 o 
  -3   3  17       59.28       50.24     15.22 o 
  -2   3  17      156.41      172.87     16.60 o 
  -1   3  17       10.65       12.29     11.93 o 
   0   3  17     3262.28     3500.86     56.71 o 
   1   3  17        7.06        4.03     11.69 o 
   2   3  17     1297.06     1209.92     39.28 o 
   3   3  17       34.58       61.24     21.17 o 
  -4   4  17      438.02      418.54     31.90 o 
  -3   4  17      457.64      442.24     29.48 o 
  -2   4  17      905.37      906.90     27.22 o 
  -1   4  17      126.50      112.83     15.15 o 
   0   4  17       63.22       86.93     13.82 o 
   1   4  17      110.26      100.34     21.58 o 
   2   4  17       79.92       72.79     15.81 o 
   3   4  17       77.04      112.45     23.82 o 
  -4   5  17        0.83       -1.33     47.32 o 
  -3   5  17      166.29      162.76     16.81 o 
  -2   5  17       36.95       38.02     18.59 o 
  -1   5  17      734.27      660.28     25.14 o 
   0   5  17     1255.61     1323.20     41.75 o 
   1   5  17      303.82      295.68     27.35 o 
   2   5  17      534.89      475.62     42.62 o 
   3   5  17       37.83       63.09     23.85 o 
  -3   6  17      760.88      721.40     29.41 o 
  -2   6  17      284.18      347.31     52.65 o 
  -1   6  17      335.01      333.88     23.05 o 
   0   6  17      102.80      169.66     37.91 o 
   1   6  17       61.71       58.43     21.69 o 
   2   6  17        1.36       55.50     24.71 o 
  -3   7  17       76.14       61.40     20.14 o 
  -2   7  17       32.09        0.26     17.17 o 
  -1   7  17      524.22      518.93     42.62 o 
   0   7  17      120.76      132.38     24.87 o 
   1   7  17      394.62      360.88     31.59 o 
   2   7  17      129.68       97.46     27.72 o 
  -2   8  17       25.54        9.80     24.59 o 
  -1   8  17      305.84      334.93     32.35 o 
   0   8  17       46.38       35.12     24.71 o 
   1   8  17       45.12       29.27     25.05 o 
  -1   9  17      205.80      151.82     28.89 o 
  -1 -10  18       84.20       80.79     33.73 o 
   0 -10  18       12.90       26.39     23.16 o 
   1 -10  18      416.50      328.39     31.67 o 
  -2  -9  18       17.30       10.92     58.04 o 
  -1  -9  18      485.89      440.55     31.56 o 
   0  -9  18       79.94      104.32     18.07 o 
   1  -9  18      281.85      287.62     28.73 o 
   2  -9  18       83.98       73.52     24.20 o 
  -2  -8  18        3.61        8.84     22.21 o 
  -1  -8  18      468.74      426.52     24.35 o 
   0  -8  18      161.16      175.78     18.20 o 
   1  -8  18      942.31      866.40     40.13 o 
   2  -8  18       72.60      104.58     27.98 o 
   3  -8  18      113.13       77.39     24.40 o 
  -3  -7  18      212.73      280.82     41.83 o 
  -2  -7  18      725.06      720.07     34.54 o 
  -1  -7  18      447.52      404.70     23.04 o 
   0  -7  18      274.30      360.17     20.70 o 
   1  -7  18      339.37      294.08     35.69 o 
   2  -7  18       33.37       18.13     20.92 o 
   3  -7  18       34.22       12.18     22.18 o 
  -3  -6  18       15.73       29.11     22.29 o 
  -2  -6  18       26.89       26.27     16.37 o 
  -1  -6  18      279.52      261.22     19.70 o 
   0  -6  18      643.17      706.19     31.86 o 
   1  -6  18     1079.81      944.81     32.95 o 
   2  -6  18     1005.24      963.71     52.16 o 
   3  -6  18      261.90      268.58     26.18 o 
  -3  -5  18       17.72       21.89     20.79 o 
  -2  -5  18     1497.28     1372.66     34.02 o 
  -1  -5  18      229.29      207.37     16.58 o 
   0  -5  18      797.19      867.43     39.60 o 
   1  -5  18       11.76       29.54     15.45 o 
   2  -5  18        9.12        1.24     16.16 o 
   3  -5  18       52.99       73.05     20.83 o 
   4  -5  18      216.90      211.62     26.37 o 
  -4  -4  18      200.31      161.32     38.96 o 
  -3  -4  18      161.30      165.01     39.33 o 
  -2  -4  18      183.81      198.11     18.53 o 
  -1  -4  18       31.41       11.16     13.45 o 
   0  -4  18     2041.18     2093.40     38.15 o 
   1  -4  18      100.36      101.77     12.30 o 
   2  -4  18     1050.04      964.99     58.31 o 
   3  -4  18       11.67       13.10     13.94 o 
   4  -4  18      582.16      591.23     26.69 o 
  -4  -3  18      481.51      457.56     47.59 o 
  -3  -3  18      590.55      540.36     32.12 o 
  -2  -3  18      809.29      850.46     25.58 o 
  -1  -3  18       32.47       41.14     11.93 o 
   0  -3  18      622.24      761.28     21.44 o 
   1  -3  18        4.83        9.92     11.71 o 
   2  -3  18       70.05       57.81     11.92 o 
   3  -3  18       17.62       46.02     14.20 o 
   4  -3  18      204.78      232.67     36.08 o 
  -4  -2  18       54.87      103.71     25.86 o 
  -3  -2  18       29.97        2.30     19.43 o 
  -2  -2  18        4.12        5.67     11.95 o 
  -1  -2  18       20.23       18.33     10.64 o 
   0  -2  18     4195.53     4397.13     65.15 o 
   1  -2  18      376.41      362.01     14.14 o 
   2  -2  18     1841.07     1757.27     34.21 o 
   3  -2  18       13.45       15.45     13.65 o 
   4  -2  18      210.34      205.22     24.40 o 
  -4  -1  18      155.16      188.32     27.35 o 
  -3  -1  18      988.42     1017.41     80.40 o 
  -2  -1  18      906.25      937.07     32.31 o 
  -1  -1  18     1177.03     1161.01     33.86 o 
   0  -1  18        9.72       17.83      7.99 o 
   1  -1  18       91.70       92.22      9.50 o 
   2  -1  18        0.96       10.45     11.09 o 
   3  -1  18      211.91      224.24     22.63 o 
   4  -1  18      344.96      374.38     29.58 o 
  -4   0  18       78.30       74.24     24.75 o 
  -3   0  18       33.20        2.59     19.16 o 
  -2   0  18      137.51      169.96     19.00 o 
  -1   0  18      512.68      493.21     20.54 o 
   0   0  18      193.01      219.46     12.99 o 
   1   0  18      952.33      925.56     23.66 o 
   2   0  18     1059.39     1059.85     31.39 o 
   3   0  18      435.51      428.93     26.31 o 
   4   0  18      166.87      226.36     27.07 o 
  -4   1  18       17.51       28.27     29.02 o 
  -3   1  18     1699.61     1668.17     46.08 o 
  -2   1  18       33.23       45.15     11.30 o 
  -1   1  18      111.15      124.70     12.58 o 
   0   1  18       61.64       86.35      9.54 o 
   1   1  18      150.04      154.18     12.28 o 
   2   1  18      129.57      178.60     29.94 o 
   3   1  18      240.38      253.19     24.89 o 
   4   1  18      146.42      149.97     25.78 o 
  -4   2  18       13.13        4.96     23.81 o 
  -3   2  18        1.91        3.89     13.54 o 
  -2   2  18       99.97      110.44     13.85 o 
  -1   2  18     1195.73     1186.41     28.26 o 
   0   2  18      413.35      415.15     19.34 o 
   1   2  18     1938.61     1887.31     48.63 o 
   2   2  18      107.16      121.32     15.41 o 
   3   2  18      257.75      290.81     30.72 o 
  -4   3  18      206.92      258.91     29.89 o 
  -3   3  18     1008.90     1027.47     36.90 o 
  -2   3  18      129.23      127.62     15.44 o 
  -1   3  18     1176.66     1133.93     46.04 o 
   0   3  18       30.63       48.19     17.27 o 
   1   3  18       29.20       34.57     12.74 o 
   2   3  18        8.53       26.39     14.05 o 
   3   3  18      206.87      211.95     30.20 o 
  -4   4  18       43.01       43.95     22.89 o 
  -3   4  18        0.23       19.31     18.17 o 
  -2   4  18       98.06      119.38     16.39 o 
  -1   4  18      457.96      471.71     23.10 o 
   0   4  18      631.50      698.82     24.28 o 
   1   4  18     1020.21      941.04     37.07 o 
   2   4  18        5.21        8.14     15.32 o 
   3   4  18      193.97      234.12     26.93 o 
  -3   5  18      379.44      374.41     25.32 o 
  -2   5  18      262.28      306.54     22.89 o 
  -1   5  18      132.56      164.74     17.69 o 
   0   5  18       65.17      111.27     21.44 o 
   1   5  18       19.45       48.24     29.15 o 
   2   5  18       14.05       10.54     22.97 o 
   3   5  18       85.32       75.56     32.42 o 
  -3   6  18       35.10       45.50     18.88 o 
  -2   6  18      390.57      368.42     25.36 o 
  -1   6  18      327.04      346.98     23.65 o 
   0   6  18      705.77      725.41     35.77 o 
   1   6  18      360.89      312.40     29.79 o 
   2   6  18      171.32      145.49     28.68 o 
  -3   7  18       58.96       40.52     23.42 o 
  -2   7  18      310.77      316.16     25.20 o 
  -1   7  18      140.36      171.87     27.07 o 
   0   7  18        0.58        7.42     22.25 o 
   1   7  18       63.51       73.92     24.84 o 
   2   7  18       69.15      115.04     38.17 o 
  -2   8  18      188.89      170.28     29.08 o 
  -1   8  18        0.76      -13.63     23.73 o 
   0   8  18      531.40      522.23     37.52 o 
   1   8  18       19.90       -1.80     24.50 o 
   0 -10  19      300.92      326.72     68.76 o 
   1 -10  19       37.08       58.58     29.28 o 
  -1  -9  19       12.66       28.85     22.26 o 
   0  -9  19      449.25      451.03     26.99 o 
   1  -9  19        0.01       20.76     22.37 o 
   2  -9  19      621.78      655.95     37.07 o 
  -2  -8  19      268.23      339.82     60.79 o 
  -1  -8  19      174.25      192.60     20.61 o 
   0  -8  19      451.53      464.54     23.97 o 
   1  -8  19      164.88      158.27     24.48 o 
   2  -8  19        2.02       19.91     23.14 o 
   3  -8  19       11.47        7.97     23.29 o 
  -3  -7  19       28.08       34.51     37.39 o 
  -2  -7  19       63.73       65.33     21.88 o 
  -1  -7  19       23.17       23.78     15.92 o 
   0  -7  19     1054.36     1105.51     29.63 o 
   1  -7  19      537.96      486.48     29.10 o 
   2  -7  19      652.41      555.13     31.49 o 
   3  -7  19      100.42      104.29     23.47 o 
  -3  -6  19      560.56      611.19     34.87 o 
  -2  -6  19      210.90      240.11     21.00 o 
  -1  -6  19     1139.35     1075.47     29.36 o 
   0  -6  19       10.89       26.97     15.64 o 
   1  -6  19       24.73       15.07     27.85 o 
   2  -6  19        0.54       43.47     19.37 o 
   3  -6  19        7.85        7.31     27.98 o 
  -3  -5  19       11.42        1.28     21.17 o 
  -2  -5  19       70.82       96.39     16.78 o 
  -1  -5  19      669.85      611.12     23.28 o 
   0  -5  19      238.10      262.39     17.95 o 
   1  -5  19      786.31      732.25     29.25 o 
   2  -5  19     1054.04      936.22     56.21 o 
   3  -5  19      260.42      223.66     24.40 o 
   4  -5  19       16.92       59.61     35.04 o 
  -4  -4  19       55.52       70.07     36.34 o 
  -3  -4  19      898.93      968.21     31.81 o 
  -2  -4  19       58.66       82.02     15.47 o 
  -1  -4  19     1736.52     1559.78     33.28 o 
   0  -4  19      124.58      118.66     13.66 o 
   1  -4  19       83.00       66.00     13.96 o 
   2  -4  19       19.82       56.73     16.93 o 
   3  -4  19      566.34      537.74     29.62 o 
   4  -4  19       13.63       19.92     26.39 o 
  -4  -3  19       30.22       34.77     34.25 o 
  -3  -3  19        6.19       -6.23     21.09 o 
  -2  -3  19        7.39       24.04     22.99 o 
  -1  -3  19      247.88      255.90     17.41 o 
   0  -3  19       99.89      124.82     12.93 o 
   1  -3  19     3064.32     2891.12     47.31 o 
   2  -3  19        1.44       -3.42     14.84 o 
   3  -3  19      572.21      556.90     23.34 o 
   4  -3  19        0.88      -19.57     19.57 o 
  -4  -2  19      435.48      458.20     67.33 o 
  -3  -2  19      849.94      908.58     37.02 o 
  -2  -2  19      730.79      684.88     23.25 o 
  -1  -2  19     1084.06     1062.06     25.67 o 
   0  -2  19      705.11      751.46     21.13 o 
   1  -2  19        2.57        2.14     10.59 o 
   2  -2  19       31.23       45.86     12.26 o 
   3  -2  19      234.99      259.42     23.96 o 
   4  -2  19        9.83       -8.38     28.63 o 
  -4  -1  19       68.42      114.62     33.86 o 
  -3  -1  19       15.28        4.88     20.31 o 
  -2  -1  19      186.40      190.58     20.93 o 
  -1  -1  19      473.30      477.78     18.28 o 
   0  -1  19      650.65      730.84     23.43 o 
   1  -1  19      628.27      612.63     17.28 o 
   2  -1  19       93.72      103.53     13.58 o 
   3  -1  19      619.54      539.78     29.12 o 
   4  -1  19       40.46       50.45     22.08 o 
  -4   0  19      788.02      747.66     84.58 o 
  -3   0  19      159.35      184.02     37.52 o 
  -2   0  19     2116.32     2054.64     49.62 o 
  -1   0  19     1442.71     1300.65     42.88 o 
   0   0  19      134.24      170.94     11.52 o 
   1   0  19       41.29       54.84     10.18 o 
   2   0  19        2.09       -8.91     11.62 o 
   3   0  19      317.25      317.75     25.60 o 
   4   0  19      292.34      273.84     28.71 o 
  -4   1  19       92.07      111.22     36.21 o 
  -3   1  19      134.48      135.86     22.63 o 
  -2   1  19      125.47      146.06     19.96 o 
  -1   1  19       83.79       82.82     12.20 o 
   0   1  19     3784.04     4072.44     61.24 o 
   1   1  19      133.65      147.79     15.30 o 
   2   1  19      784.98      794.95     35.43 o 
   3   1  19       49.96       75.05     20.52 o 
  -4   2  19      394.99      419.74     34.70 o 
  -3   2  19       61.62       88.72     22.60 o 
  -2   2  19     2268.73     2162.91     55.92 o 
  -1   2  19       39.58       37.03     12.73 o 
   0   2  19      360.38      445.95     24.32 o 
   1   2  19       11.54       36.26     10.51 o 
   2   2  19        2.24       -2.26     13.89 o 
   3   2  19       31.78       46.50     21.35 o 
  -4   3  19       17.96       25.76     24.64 o 
  -3   3  19       22.50       -0.97     15.21 o 
  -2   3  19      423.89      434.48     22.09 o 
  -1   3  19      475.70      407.93     21.21 o 
   0   3  19      904.10     1010.70     40.82 o 
   1   3  19        9.80        8.52     22.49 o 
   2   3  19      933.27      862.46     27.78 o 
   3   3  19        5.54       -2.33     21.18 o 
  -3   4  19      198.86      172.69     20.33 o 
  -2   4  19      928.41      867.40     28.44 o 
  -1   4  19        2.35       -6.67     16.98 o 
   0   4  19      355.35      422.08     22.60 o 
   1   4  19       55.62       75.82     22.07 o 
   2   4  19       71.61       44.21     22.60 o 
   3   4  19       23.16        5.59     22.74 o 
  -3   5  19      116.95      108.66     26.66 o 
  -2   5  19      155.27      178.83     19.57 o 
  -1   5  19      831.39      768.96     27.39 o 
   0   5  19      701.27      716.31     34.11 o 
   1   5  19      593.36      514.36     32.58 o 
   2   5  19      218.18      172.68     27.12 o 
  -3   6  19      543.60      521.50     28.31 o 
  -2   6  19      138.29      155.70     20.92 o 
  -1   6  19       83.23       71.09     24.40 o 
   0   6  19       96.23       75.24     23.34 o 
   1   6  19        0.42       42.46     22.82 o 
   2   6  19        1.05        0.96     24.90 o 
  -2   7  19       30.08       59.12     19.26 o 
  -1   7  19      403.67      397.32     33.81 o 
   0   7  19      102.81      102.74     25.03 o 
   1   7  19      408.33      394.55     33.55 o 
  -2   8  19        0.38      -17.00     25.14 o 
  -1   8  19       28.93       -3.10     37.52 o 
   0   8  19       18.84       46.23     25.20 o 
   0 -10  20        6.99      -31.11     33.21 o 
   1 -10  20      286.34      329.70     48.37 o 
  -1  -9  20      605.67      643.49     34.96 o 
   0  -9  20      198.33      229.73     28.22 o 
   1  -9  20       76.63       61.52     45.62 o 
   2  -9  20       48.47       19.52     23.75 o 
  -2  -8  20       11.93       17.18     26.02 o 
  -1  -8  20       56.18       88.76     23.39 o 
   0  -8  20      135.18      152.28     23.01 o 
   1  -8  20      457.78      400.32     30.69 o 
   2  -8  20       29.17       46.78     22.83 o 
  -2  -7  20      555.59      530.62     32.44 o 
  -1  -7  20      155.16      134.54     18.40 o 
   0  -7  20      669.81      726.77     41.08 o 
   1  -7  20       10.98      -10.22     18.94 o 
   2  -7  20       74.39       56.45     21.52 o 
   3  -7  20       51.16        4.55     22.55 o 
  -3  -6  20        0.20       24.31     32.94 o 
  -2  -6  20        4.94        1.78     24.82 o 
  -1  -6  20       77.92       63.47     16.32 o 
   0  -6  20      362.66      391.00     20.92 o 
   1  -6  20      435.77      388.42     26.76 o 
   2  -6  20      399.54      425.30     39.61 o 
   3  -6  20      306.75      276.47     28.51 o 
  -3  -5  20       11.96       20.64     32.94 o 
  -2  -5  20     1598.50     1506.72     42.50 o 
  -1  -5  20        0.59       -2.38     13.94 o 
   0  -5  20     1359.86     1434.67     60.40 o 
   1  -5  20       26.21       40.70     16.88 o 
   2  -5  20        2.80       22.72     18.20 o 
   3  -5  20       49.24       51.20     21.57 o 
  -3  -4  20       10.42      -11.48     37.13 o 
  -2  -4  20       67.43       72.29     16.05 o 
  -1  -4  20       16.24        9.65     13.69 o 
   0  -4  20      720.23      818.71     23.96 o 
   1  -4  20        7.70        8.32     15.34 o 
   2  -4  20      841.29      764.46     30.55 o 
   3  -4  20      110.78       99.73     21.53 o 
  -4  -3  20      211.27      221.72     40.79 o 
  -3  -3  20      169.86      191.79     26.17 o 
  -2  -3  20     1923.71     1882.73     38.63 o 
  -1  -3  20      477.07      486.74     20.57 o 
   0  -3  20      331.40      408.22     18.71 o 
   1  -3  20       28.89       59.12     12.10 o 
   2  -3  20        4.30       25.25     16.32 o 
   3  -3  20        0.05       -7.34     18.18 o 
   4  -3  20      447.98      343.56     41.31 o 
  -4  -2  20       19.20       42.44     27.02 o 
  -3  -2  20        8.91       -2.03     25.10 o 
  -2  -2  20      248.96      260.70     24.86 o 
  -1  -2  20      628.18      635.74     21.62 o 
   0  -2  20      271.69      298.86     17.07 o 
   1  -2  20       41.63       43.82     11.97 o 
   2  -2  20     1587.03     1449.54     31.74 o 
   3  -2  20       51.84       60.70     15.70 o 
   4  -2  20      154.34      130.21     34.25 o 
  -4  -1  20      124.03      144.87     28.70 o 
  -3  -1  20      929.81      887.25     37.71 o 
  -2  -1  20      703.63      718.24     31.66 o 
  -1  -1  20      745.13      745.24     21.87 o 
   0  -1  20     1064.91     1190.72     26.80 o 
   1  -1  20      447.62      430.39     24.00 o 
   2  -1  20      480.65      447.37     20.41 o 
   3  -1  20      160.43      191.29     43.01 o 
   4  -1  20      106.61      122.36     35.82 o 
  -4   0  20        0.53       28.51     25.92 o 
  -3   0  20        1.79        8.79     20.99 o 
  -2   0  20       18.72       40.82     23.01 o 
  -1   0  20      521.11      519.43     26.42 o 
   0   0  20      257.85      279.94     14.29 o 
   1   0  20     1875.16     1825.73     39.40 o 
   2   0  20      138.77      132.34     14.90 o 
   3   0  20        6.87       22.98     26.80 o 
  -4   1  20       29.44       66.10     26.75 o 
  -3   1  20      822.12      777.30     35.73 o 
  -2   1  20       40.65       31.38     22.22 o 
  -1   1  20     1185.14     1150.95     37.59 o 
   0   1  20      123.00      164.71     14.88 o 
   1   1  20       43.16       28.78     10.80 o 
   2   1  20       31.53       53.12     17.56 o 
   3   1  20       80.44       83.72     35.17 o 
  -4   2  20       16.84       28.69     25.86 o 
  -3   2  20       69.64       67.35     28.63 o 
  -2   2  20       40.41       30.38     13.89 o 
  -1   2  20      762.82      793.47     25.19 o 
   0   2  20      155.60      170.29     16.66 o 
   1   2  20     2244.56     2156.68     67.97 o 
   2   2  20      169.87      189.85     21.73 o 
   3   2  20      320.20      316.55     29.94 o 
  -4   3  20      103.08      107.20     37.13 o 
  -3   3  20      851.02      816.48     46.28 o 
  -2   3  20       77.16       96.07     16.19 o 
  -1   3  20      963.67      887.71     58.56 o 
   0   3  20       21.07       42.53     14.16 o 
   1   3  20       14.26       20.09     20.65 o 
   2   3  20        3.99        4.41     15.39 o 
   3   3  20      183.67      193.43     26.71 o 
  -3   4  20        9.90       18.11     18.05 o 
  -2   4  20      386.96      393.42     24.03 o 
  -1   4  20      458.02      457.61     23.33 o 
   0   4  20      445.39      523.02     23.43 o 
   1   4  20      612.30      559.36     40.79 o 
   2   4  20       34.16       39.53     23.66 o 
   3   4  20      184.05      145.66     26.55 o 
  -3   5  20       25.90       10.31     23.51 o 
  -2   5  20      215.19      209.10     20.86 o 
  -1   5  20      637.24      658.78     27.09 o 
   0   5  20        0.48        7.58     21.08 o 
   1   5  20        2.65      -10.50     21.44 o 
   2   5  20        8.29       12.21     24.34 o 
  -3   6  20       21.55      -19.06     19.06 o 
  -2   6  20      218.37      247.53     31.66 o 
  -1   6  20       87.93      124.46     25.88 o 
   0   6  20     1025.88     1111.24     42.89 o 
   1   6  20      253.10      257.33     28.78 o 
   2   6  20      127.83      107.61     49.15 o 
  -2   7  20      520.99      521.62     31.80 o 
  -1   7  20       64.70       76.45     26.24 o 
   0   7  20       39.68       62.16     24.49 o 
   1   7  20       19.06       52.81     25.40 o 
  -1   8  20       18.23        2.61     33.99 o 
  -1  -9  21        6.22       35.36     23.12 o 
   0  -9  21      124.81       72.16     24.77 o 
   1  -9  21       39.36       41.57     24.03 o 
  -2  -8  21      495.79      454.48     78.44 o 
  -1  -8  21       92.04       29.02     18.48 o 
   0  -8  21      250.70      314.22     23.07 o 
   1  -8  21      153.23      156.45     24.57 o 
   2  -8  21        9.36       22.19     23.18 o 
  -2  -7  21       15.44       26.00     21.61 o 
  -1  -7  21      252.13      243.88     20.81 o 
   0  -7  21      341.30      363.06     23.38 o 
   1  -7  21      411.30      446.23     29.45 o 
   2  -7  21      601.00      538.27     36.74 o 
   3  -7  21      186.13      175.95     32.16 o 
  -3  -6  21      644.08      649.25     47.46 o 
  -2  -6  21      101.18       82.52     19.13 o 
  -1  -6  21     1068.65      997.06     42.67 o 
   0  -6  21      189.45      222.68     24.86 o 
   1  -6  21      371.61      355.17     26.74 o 
   2  -6  21       15.97       23.40     19.59 o 
   3  -6  21       30.62       25.69     44.45 o 
  -3  -5  21        2.54       -2.44     33.86 o 
  -2  -5  21        2.14       20.92     24.59 o 
  -1  -5  21      347.99      368.72     21.99 o 
   0  -5  21       87.06      104.87     22.50 o 
   1  -5  21     1527.71     1389.62     39.87 o 
   2  -5  21       44.23       47.38     19.02 o 
   3  -5  21      384.63      343.62     50.85 o 
  -3  -4  21      768.84      751.68     41.44 o 
  -2  -4  21       71.57       21.89     44.29 o 
  -1  -4  21     1559.90     1448.45     33.06 o 
   0  -4  21       38.78       46.88     13.43 o 
   1  -4  21      238.51      220.00     21.81 o 
   2  -4  21        7.61       19.79     17.68 o 
   3  -4  21        2.72      -13.58     19.50 o 
  -3  -3  21        1.17       31.10     24.36 o 
  -2  -3  21       50.19       88.20     21.37 o 
  -1  -3  21      382.23      435.39     20.53 o 
   0  -3  21       11.72       18.75     12.07 o 
   1  -3  21      906.13      879.02     24.39 o 
   2  -3  21       79.04       68.96     18.28 o 
   3  -3  21      552.76      588.66     50.33 o 
  -4  -2  21      387.90      414.60     38.70 o 
  -3  -2  21      520.12      486.95     33.54 o 
  -2  -2  21      999.34     1014.51     36.78 o 
  -1  -2  21     1524.37     1424.49     31.21 o 
   0  -2  21      386.76      433.17     20.54 o 
   1  -2  21       13.14       18.04     15.53 o 
   2  -2  21       11.72       31.12     16.64 o 
   3  -2  21      109.90      102.49     16.70 o 
  -4  -1  21       71.32      110.96     28.37 o 
  -3  -1  21        3.01      -21.39     21.39 o 
  -2  -1  21       92.82      159.64     21.81 o 
  -1  -1  21      105.74      122.27     18.49 o 
   0  -1  21     1095.82     1139.69     35.68 o 
   1  -1  21      398.20      384.37     19.15 o 
   2  -1  21      164.27      205.99     16.64 o 
   3  -1  21      365.49      332.50     27.54 o 
  -4   0  21      663.23      760.37     40.68 o 
  -3   0  21       79.03       99.01     23.75 o 
  -2   0  21     1584.66     1522.21     43.80 o 
  -1   0  21      138.18      111.14     18.86 o 
   0   0  21      846.47      957.62     24.57 o 
   1   0  21      166.27      165.00     12.87 o 
   2   0  21        0.59        2.76     13.33 o 
   3   0  21      165.44      196.92     24.20 o 
  -4   1  21       93.37      114.23     28.25 o 
  -3   1  21       57.18       42.28     26.80 o 
  -2   1  21      159.83      183.39     23.07 o 
  -1   1  21        0.30      -16.73     16.73 o 
   0   1  21      267.50      315.97     19.60 o 
   1   1  21       39.87       16.72     11.18 o 
   2   1  21     1313.64     1268.67     52.95 o 
   3   1  21       15.09       18.25     20.51 o 
  -4   2  21      486.46      464.62     50.98 o 
  -3   2  21       41.43       50.55     23.71 o 
  -2   2  21     1197.28     1186.29     39.56 o 
  -1   2  21        0.16       -1.92     13.46 o 
   0   2  21      238.74      283.32     20.02 o 
   1   2  21      283.43      309.80     28.33 o 
   2   2  21       33.22       22.24     19.01 o 
   3   2  21        6.30       17.18     21.35 o 
  -3   3  21      137.67      161.49     26.31 o 
  -2   3  21      137.79      161.06     18.04 o 
  -1   3  21      216.97      208.30     18.59 o 
   0   3  21     1013.24     1148.84     63.23 o 
   1   3  21      157.94      154.13     54.65 o 
   2   3  21      304.52      290.22     43.40 o 
   3   3  21       15.65       29.39     38.96 o 
  -3   4  21      220.99      273.51     29.97 o 
  -2   4  21      751.78      767.26     28.82 o 
  -1   4  21      281.12      270.66     21.07 o 
   0   4  21      256.81      291.86     27.51 o 
   1   4  21       24.04       42.08     22.21 o 
   2   4  21        7.53        8.48     23.73 o 
  -3   5  21        2.70        4.28     25.49 o 
  -2   5  21       22.03       35.12     18.51 o 
  -1   5  21      486.02      451.62     25.34 o 
   0   5  21       63.42       64.06     23.18 o 
   1   5  21      459.21      389.74     32.23 o 
   2   5  21      297.64      301.90     32.15 o 
  -2   6  21        2.52       -0.38     19.73 o 
  -1   6  21      155.47      140.21     27.08 o 
   0   6  21       29.73       50.20     28.76 o 
   1   6  21        0.13       10.44     23.98 o 
  -2   7  21        0.99       11.06     26.05 o 
  -1   7  21      237.06      238.34     30.41 o 
   0   7  21       35.69       32.36     51.90 o 
   1   7  21      292.52      337.55     47.59 o 
  -1  -9  22      500.13      525.54     44.71 o 
   0  -9  22       13.53        8.00     27.71 o 
   1  -9  22       85.75       71.29     30.20 o 
  -1  -8  22      226.89      201.59     21.95 o 
   0  -8  22       99.93       82.96     23.48 o 
   1  -8  22      656.53      562.32     33.51 o 
   2  -8  22      197.23      185.68     28.10 o 
  -2  -7  22      435.29      467.19     56.61 o 
  -1  -7  22      120.57       98.80     19.04 o 
   0  -7  22      144.04      149.12     18.59 o 
   1  -7  22       15.85       40.74     40.40 o 
   2  -7  22        0.58       12.19     28.24 o 
  -2  -6  22       27.43       30.33     18.53 o 
  -1  -6  22      121.14       95.43     25.23 o 
   0  -6  22      556.10      590.73     24.35 o 
   1  -6  22      370.13      355.08     27.27 o 
   2  -6  22      533.25      503.52     30.61 o 
   3  -6  22      284.58      297.22     33.73 o 
  -3  -5  22       16.07       29.06     26.76 o 
  -2  -5  22      694.51      708.48     28.44 o 
  -1  -5  22       12.38       20.59     15.45 o 
   0  -5  22      519.32      555.57     22.90 o 
   1  -5  22        2.84       18.69     17.17 o 
   2  -5  22       19.10       42.55     19.93 o 
   3  -5  22       68.25       71.52     22.35 o 
  -3  -4  22        0.44       -4.99     25.01 o 
  -2  -4  22       21.75        0.42     16.58 o 
  -1  -4  22       15.79       20.16     14.30 o 
   0  -4  22     1370.75     1361.67     31.34 o 
   1  -4  22       68.72       54.70     17.94 o 
   2  -4  22      988.31      923.58     96.35 o 
   3  -4  22        2.01       10.39     20.25 o 
  -3  -3  22      378.34      421.81     34.91 o 
  -2  -3  22     1059.68      979.79     38.03 o 
  -1  -3  22      398.50      394.45     34.78 o 
   0  -3  22      843.06      827.70     24.41 o 
   1  -3  22        9.54       13.54     31.90 o 
   2  -3  22       67.82       59.56     18.68 o 
   3  -3  22        2.12       21.32     19.93 o 
  -3  -2  22       18.92        8.76     65.63 o 
  -2  -2  22        6.65        4.50     20.54 o 
  -1  -2  22      197.55      213.63     17.09 o 
   0  -2  22      671.83      702.09     22.91 o 
   1  -2  22      742.77      734.80     23.32 o 
   2  -2  22      655.75      616.31     45.10 o 
   3  -2  22       31.72       19.35     27.98 o 
  -3  -1  22      924.57      946.81     40.73 o 
  -2  -1  22      649.14      682.84     32.60 o 
  -1  -1  22     1376.50     1338.88     39.53 o 
   0  -1  22      252.75      299.52     18.23 o 
   1  -1  22       43.33       58.62     13.25 o 
   2  -1  22       29.21       21.43     19.04 o 
   3  -1  22        5.60        3.92     29.94 o 
  -3   0  22        8.99        3.87     35.04 o 
  -2   0  22        0.55       22.99     19.90 o 
  -1   0  22      976.48      896.02     48.37 o 
   0   0  22      149.39      134.07     19.59 o 
   1   0  22      670.56      659.52     20.29 o 
   2   0  22      113.17       98.42     19.45 o 
   3   0  22      508.34      412.76     35.56 o 
  -3   1  22     1389.16     1384.69     46.72 o 
  -2   1  22       74.92       78.99     21.73 o 
  -1   1  22     1355.49     1265.79     39.01 o 
   0   1  22      341.61      401.76     21.28 o 
   1   1  22        3.94       -4.44     11.64 o 
   2   1  22        0.76        6.59     17.75 o 
   3   1  22       55.33       66.54     22.56 o 
  -3   2  22       42.20       53.26     24.67 o 
  -2   2  22      350.96      351.29     29.30 o 
  -1   2  22      878.49      814.36     59.87 o 
   0   2  22      172.90      183.01     30.26 o 
   1   2  22     1114.57      974.04     86.15 o 
   2   2  22       51.95       59.53     20.42 o 
   3   2  22      486.39      500.37    142.89 o 
  -3   3  22      483.54      528.79     35.36 o 
  -2   3  22      307.83      285.88     28.26 o 
  -1   3  22      842.69      762.35     27.39 o 
   0   3  22       11.62       11.09     15.26 o 
   1   3  22       65.10       73.07     22.60 o 
   2   3  22        8.21      -13.60     33.47 o 
  -3   4  22        5.94       19.55     27.85 o 
  -2   4  22      122.63      122.43     19.23 o 
  -1   4  22      232.99      210.79     20.36 o 
   0   4  22      291.82      323.93     29.67 o 
   1   4  22      662.69      621.28     64.45 o 
   2   4  22      279.93      273.75     46.28 o 
  -3   5  22      255.10      306.27     26.91 o 
  -2   5  22      301.71      330.39     32.75 o 
  -1   5  22       68.49       54.47     18.90 o 
   0   5  22        4.11       27.66     28.37 o 
   1   5  22       10.74       18.02     27.45 o 
   2   5  22       83.31      127.95     28.37 o 
  -2   6  22      294.29      270.87     29.89 o 
  -1   6  22        4.56       -1.87     23.98 o 
   0   6  22      200.14      264.75     30.04 o 
   1   6  22      100.90       91.45     26.51 o 
  -1   7  22        2.75       25.12     26.52 o 
   0   7  22       46.76       68.91     26.12 o 
   0  -9  23      466.81      587.24     55.17 o 
  -1  -8  23      307.09      309.46     24.69 o 
   0  -8  23      195.53      273.65     29.39 o 
   1  -8  23        3.14       38.82     23.01 o 
  -2  -7  23        2.92       17.38     20.33 o 
  -1  -7  23        2.60        8.06     17.66 o 
   0  -7  23      117.20      115.60     18.59 o 
   1  -7  23      463.98      431.64     30.95 o 
   2  -7  23      385.58      314.91     30.48 o 
  -2  -6  23       15.65        6.64     18.66 o 
  -1  -6  23      833.28      798.24     28.97 o 
   0  -6  23        0.85      -10.20     15.13 o 
   1  -6  23      217.70      184.04     49.81 o 
   2  -6  23        2.50       -4.67     20.03 o 
   3  -6  23        0.59       42.36     32.94 o 
  -3  -5  23       83.76       90.99     43.66 o 
  -2  -5  23      116.87      116.35     20.52 o 
  -1  -5  23      443.85      421.27     33.29 o 
   0  -5  23        7.61        8.05     24.27 o 
   1  -5  23      839.50      811.46     33.59 o 
   2  -5  23       38.34       31.14     19.59 o 
   3  -5  23      374.86      367.72     45.62 o 
  -3  -4  23      541.19      604.53     38.84 o 
  -2  -4  23      274.55      302.15     30.40 o 
  -1  -4  23      613.88      584.92     24.04 o 
   0  -4  23        1.06       -2.79     13.64 o 
   1  -4  23      410.61      330.58     25.46 o 
   2  -4  23        3.28       39.43     21.70 o 
   3  -4  23       16.40       42.56     21.26 o 
  -3  -3  23       46.02       24.51     26.10 o 
  -2  -3  23        5.97       14.56     22.10 o 
  -1  -3  23      283.01      309.37     20.36 o 
   0  -3  23       68.91       78.01     14.45 o 
   1  -3  23     1163.60     1105.36     35.18 o 
   2  -3  23      122.89      124.85     22.62 o 
   3  -3  23      310.17      296.65     28.22 o 
  -3  -2  23      244.35      275.17     30.34 o 
  -2  -2  23      800.27      788.08     38.57 o 
  -1  -2  23      452.90      505.89     29.33 o 
   0  -2  23      199.21      217.13     17.56 o 
   1  -2  23      332.19      276.79     19.34 o 
   2  -2  23        2.03        2.23     17.75 o 
   3  -2  23       92.88       68.50     29.81 o 
  -3  -1  23        1.12       12.44     42.49 o 
  -2  -1  23      108.20      133.31     23.60 o 
  -1  -1  23      224.45      235.81     23.94 o 
   0  -1  23      546.73      600.80     24.83 o 
   1  -1  23      686.35      650.26     23.28 o 
   2  -1  23     1053.96     1032.05     34.93 o 
   3  -1  23       78.51       90.87     22.18 o 
  -3   0  23       21.05       22.57     29.68 o 
  -2   0  23     1156.37     1060.24     54.51 o 
  -1   0  23      184.35      199.94     25.49 o 
   0   0  23      343.70      436.44     27.07 o 
   1   0  23       68.90       67.01     14.06 o 
   2   0  23       67.22       73.52     21.96 o 
   3   0  23       17.95       -8.34     20.17 o 
  -3   1  23        5.66        8.01     24.43 o 
  -2   1  23       60.11       60.98     22.70 o 
  -1   1  23        1.42       10.59     19.04 o 
   0   1  23     1244.39     1340.89     75.04 o 
   1   1  23       92.20      110.47     17.18 o 
   2   1  23      423.12      409.49     32.42 o 
   3   1  23       11.86        3.95     22.28 o 
  -3   2  23       59.01       55.10     25.88 o 
  -2   2  23      550.49      575.68     33.37 o 
  -1   2  23        7.13        1.35     19.57 o 
   0   2  23      330.33      343.71     24.07 o 
   1   2  23      267.64      257.72     30.46 o 
   2   2  23      226.56      184.07     41.31 o 
   3   2  23       30.65       29.49     23.85 o 
  -3   3  23       24.95       30.43     25.62 o 
  -2   3  23       40.54       28.79     22.46 o 
  -1   3  23      161.77      174.23     26.29 o 
   0   3  23      752.98      753.67     27.83 o 
   1   3  23      188.85      185.32     26.29 o 
   2   3  23      859.57      725.29     59.61 o 
  -3   4  23      408.23      440.87     39.74 o 
  -2   4  23      214.90      223.52     27.33 o 
  -1   4  23       96.86      101.95     19.41 o 
   0   4  23      131.34      172.69     26.07 o 
   1   4  23       16.47       -9.91     24.32 o 
   2   4  23        2.79       69.55     40.53 o 
  -2   5  23       65.51       68.99     21.08 o 
  -1   5  23      166.87      192.53     21.70 o 
   0   5  23      345.50      373.12     32.61 o 
   1   5  23      190.24      220.40     38.17 o 
  -2   6  23       74.06       87.20     22.66 o 
  -1   6  23      292.96      278.46     31.56 o 
   0   6  23        1.64      -17.80     44.19 o 
   1   6  23       92.42       63.20     26.62 o 
  -1  -8  24       67.71       94.66     20.27 o 
   0  -8  24        6.38      -13.94     22.83 o 
   1  -8  24      444.60      435.01     33.55 o 
  -2  -7  24      176.12       73.47     35.30 o 
  -1  -7  24      182.04      185.21     21.88 o 
   0  -7  24      267.87      317.60     29.27 o 
   1  -7  24        1.33        8.85     25.10 o 
   2  -7  24        1.10      -22.35     23.66 o 
  -2  -6  24       37.12       50.60     19.67 o 
  -1  -6  24       83.20       77.56     18.23 o 
   0  -6  24      610.92      648.54     26.07 o 
   1  -6  24      112.54      101.79     22.39 o 
   2  -6  24      578.00      654.96     49.68 o 
  -2  -5  24      639.97      671.24     29.12 o 
  -1  -5  24        0.17      -15.67     15.67 o 
   0  -5  24      534.05      584.06     26.00 o 
   1  -5  24        8.10       24.26     29.15 o 
   2  -5  24        7.87       -3.10     19.67 o 
   3  -5  24        0.35       27.98     31.90 o 
  -3  -4  24       23.81       44.93     28.14 o 
  -2  -4  24        4.99       37.79     24.17 o 
  -1  -4  24        0.55       15.68     16.06 o 
   0  -4  24      875.22      889.44     27.05 o 
   1  -4  24       20.78       29.19     18.18 o 
   2  -4  24      958.71      831.71     50.20 o 
   3  -4  24        1.38       -2.87     21.35 o 
  -3  -3  24      197.27      194.85     30.45 o 
  -2  -3  24      459.77      454.59     32.98 o 
  -1  -3  24      323.73      341.73     34.77 o 
   0  -3  24      432.80      439.42     21.40 o 
   1  -3  24       45.09       69.34     18.87 o 
   2  -3  24       55.75      103.48     24.19 o 
   3  -3  24       29.92       43.75     21.59 o 
  -3  -2  24        7.58       -8.11     38.70 o 
  -2  -2  24       21.78       52.30     23.40 o 
  -1  -2  24      240.80      244.78     24.53 o 
   0  -2  24      614.87      643.62     23.51 o 
   1  -2  24      284.50      333.22     25.60 o 
   2  -2  24      265.75      274.12     24.68 o 
   3  -2  24      221.72      287.61     39.74 o 
  -3  -1  24      721.86      716.90     39.25 o 
  -2  -1  24      141.90      178.25     25.31 o 
  -1  -1  24      754.40      746.07     40.00 o 
   0  -1  24      309.76      391.39     38.30 o 
   1  -1  24       37.77       33.76     14.47 o 
   2  -1  24        0.49        9.48     17.82 o 
   3  -1  24        5.74       36.60     31.64 o 
  -3   0  24        7.37      -15.55     37.39 o 
  -2   0  24        3.50       16.62     22.52 o 
  -1   0  24      332.97      363.88     37.00 o 
   0   0  24       92.98       87.74     30.07 o 
   1   0  24     1112.24     1114.31     51.78 o 
   2   0  24      162.37      180.93     31.38 o 
   3   0  24      235.06      219.14     27.09 o 
  -3   1  24      701.95      773.95     40.20 o 
  -2   1  24        6.07       14.64     22.55 o 
  -1   1  24     1003.61      884.53     94.65 o 
   0   1  24        0.32        3.83     18.83 o 
   1   1  24      197.84      193.53     22.66 o 
   2   1  24      131.56      134.65     42.62 o 
   3   1  24      154.81      228.71     28.54 o 
  -3   2  24        0.47      -25.14     25.14 o 
  -2   2  24       19.32       32.28     23.20 o 
  -1   2  24      201.04      234.80     43.79 o 
   0   2  24       99.52      105.93     20.80 o 
   1   2  24      354.86      364.17     31.51 o 
   2   2  24      127.73       75.82     37.39 o 
  -3   3  24      391.12      434.25     36.67 o 
  -2   3  24       54.16        5.09     23.20 o 
  -1   3  24      258.32      253.77     26.15 o 
   0   3  24       43.00      107.50     28.85 o 
   1   3  24       26.29       47.52     23.47 o 
   2   3  24        5.37       31.64     39.74 o 
  -2   4  24      137.02      163.67     27.35 o 
  -1   4  24      205.36      214.55     21.24 o 
   0   4  24      338.21      371.39     31.96 o 
   1   4  24      259.43      279.39    102.10 o 
   2   4  24       82.97       41.31     39.48 o 
  -2   5  24      400.82      384.45     31.52 o 
  -1   5  24      143.42      144.66     35.69 o 
   0   5  24       23.80       -6.07     23.40 o 
   1   5  24       65.83       67.13     26.41 o 
  -1   6  24       55.37       15.85     26.45 o 
   0   6  24      383.89      407.43     36.34 o 
   0  -8  25       24.86       41.24     24.29 o 
  -1  -7  25       42.93       34.75     18.40 o 
   0  -7  25       99.96      103.83     24.58 o 
   1  -7  25       39.38       42.09     23.09 o 
  -2  -6  25        4.90       -8.72     19.67 o 
  -1  -6  25      361.73      303.95     28.07 o 
   0  -6  25       14.60        7.15     16.69 o 
   1  -6  25       95.44       80.62     22.97 o 
   2  -6  25       91.34      103.09     23.88 o 
  -2  -5  25        5.75       67.14     26.20 o 
  -1  -5  25       60.16       75.44     17.88 o 
   0  -5  25       83.21       98.70     17.20 o 
   1  -5  25      766.17      763.96     34.48 o 
   2  -5  25       36.77       17.62     20.70 o 
  -2  -4  25       67.64      118.13     26.86 o 
  -1  -4  25      925.98      863.06     28.81 o 
   0  -4  25      286.35      273.93     20.56 o 
   1  -4  25       12.05       24.61     19.00 o 
   2  -4  25        3.63       14.29     20.11 o 
  -3  -3  25       21.00       29.62     28.03 o 
  -2  -3  25       35.23       36.44     24.71 o 
  -1  -3  25      271.87      256.47     27.05 o 
   0  -3  25      277.64      315.64     21.34 o 
   1  -3  25      438.27      418.56     27.55 o 
   2  -3  25        7.79       14.54     19.78 o 
   3  -3  25      269.68      263.81     38.70 o 
  -3  -2  25      207.08      166.76     29.28 o 
  -2  -2  25      413.73      439.07     33.84 o 
  -1  -2  25      554.15      505.67     30.75 o 
   0  -2  25      301.72      326.52     21.00 o 
   1  -2  25      150.70      163.27     20.88 o 
   2  -2  25        2.12        8.37     19.20 o 
   3  -2  25       85.91       74.25     32.42 o 
  -3  -1  25        0.49       35.40     26.43 o 
  -2  -1  25      177.60      229.06     27.21 o 
  -1  -1  25       97.09      132.54     22.87 o 
   0  -1  25     1038.61     1080.70     64.06 o 
   1  -1  25      202.17      220.67     22.30 o 
   2  -1  25      315.93      333.44     27.79 o 
   3  -1  25      107.84      125.24     35.04 o 
  -3   0  25        3.25       40.94     26.92 o 
  -2   0  25      794.59      797.04     37.90 o 
  -1   0  25      114.75      112.99     27.58 o 
   0   0  25      397.24      464.80     67.72 o 
   1   0  25      122.62      126.53     21.54 o 
   2   0  25       11.60       34.51     27.71 o 
  -3   1  25       27.77       -4.03     28.37 o 
  -2   1  25      175.88      197.02     27.44 o 
  -1   1  25        3.86      -20.30     20.30 o 
   0   1  25      868.72      884.05     35.59 o 
   1   1  25       14.14        6.44     19.62 o 
  -3   2  25       24.21       14.02     25.79 o 
  -2   2  25     1122.87     1114.86     42.98 o 
  -1   2  25       30.37       19.81     22.16 o 
   0   2  25      274.05      320.83     30.33 o 
   1   2  25       29.12       25.67     22.83 o 
   2   2  25        0.16       18.04     36.34 o 
  -2   3  25       63.10       48.59     25.14 o 
  -1   3  25      519.45      464.88     32.78 o 
   0   3  25      583.22      589.86     34.83 o 
   1   3  25      142.47      152.74     32.03 o 
   2   3  25      218.93      156.35     44.19 o 
  -2   4  25      150.10      176.81     28.38 o 
  -1   4  25       61.15       87.02     25.01 o 
   0   4  25      216.30      267.06     29.10 o 
   1   4  25        0.89       32.16     24.77 o 
  -2   5  25        8.64       14.90     36.34 o 
  -1   5  25      231.60      185.96     28.73 o 
   0   5  25       45.86       71.91     25.46 o 
   1   5  25      266.54      265.35     39.48 o 
  -1  -7  26       49.49       77.28     22.34 o 
   0  -7  26      508.26      561.17     35.14 o 
   1  -7  26       33.80       31.72     24.00 o 
  -1  -6  26       18.85        5.05     17.75 o 
   0  -6  26      186.19      202.58     25.99 o 
   1  -6  26        2.64      -19.36     21.55 o 
   2  -6  26      319.74      313.97     31.47 o 
  -2  -5  26      569.77      580.33     75.17 o 
  -1  -5  26      223.76      249.27     22.00 o 
   0  -5  26      441.47      487.21     31.84 o 
   1  -5  26       37.10       26.51     20.85 o 
   2  -5  26       27.04       52.19     23.66 o 
  -2  -4  26       22.97       61.44     37.78 o 
  -1  -4  26      115.77      150.10     27.06 o 
   0  -4  26      131.50      200.98     19.75 o 
   1  -4  26        2.21       -9.11     18.93 o 
   2  -4  26      490.19      478.82     31.93 o 
  -2  -3  26      652.23      657.28     37.58 o 
  -1  -3  26      252.49      251.63     27.13 o 
   0  -3  26      550.82      600.98     24.97 o 
   1  -3  26      254.58      266.65     25.57 o 
   2  -3  26        9.22        1.62     20.24 o 
  -2  -2  26        5.68       -4.52     23.97 o 
  -1  -2  26      415.98      411.01     30.95 o 
   0  -2  26      219.03      254.08     25.67 o 
   1  -2  26      488.75      475.67     28.70 o 
   2  -2  26      247.25      263.08     26.05 o 
  -3  -1  26      241.06      219.89     47.85 o 
  -2  -1  26       18.52        9.28     22.46 o 
  -1  -1  26      479.56      460.29     32.06 o 
   0  -1  26      138.72      206.50     24.93 o 
   1  -1  26      128.50      117.13     31.11 o 
   2  -1  26       14.33       -2.09     29.02 o 
  -3   0  26        6.81      -29.55     36.34 o 
  -2   0  26       15.85       41.75     24.96 o 
  -1   0  26      362.88      381.04     31.33 o 
   0   0  26       65.39       69.74     21.15 o 
   1   0  26      642.54      631.91     32.90 o 
   2   0  26       63.38       87.33     30.59 o 
  -2   1  26       24.87       18.50     24.59 o 
  -1   1  26      477.17      424.26     40.92 o 
   0   1  26       22.86       45.58     21.44 o 
   1   1  26       22.26       15.95     30.85 o 
  -2   2  26       27.59       39.17     46.67 o 
  -1   2  26      164.81      188.03     26.90 o 
   0   2  26       27.82       74.13     41.57 o 
   1   2  26      640.51      543.32     50.72 o 
   2   2  26       28.03        0.78     37.65 o 
  -2   3  26       73.39       37.17     26.05 o 
  -1   3  26      400.85      401.21     33.00 o 
   0   3  26        0.79      -13.60     33.21 o 
   1   3  26        3.39       -5.27     23.29 o 
  -2   4  26        6.59      -33.21     34.51 o 
  -1   4  26       39.06       43.47     25.49 o 
   0   4  26      346.06      371.83     45.36 o 
   1   4  26      253.79      279.87     31.89 o 
   0   5  26       51.37       51.98     26.11 o 
   0  -7  27       60.98      146.42     35.30 o 
  -1  -6  27      317.78      300.74     25.01 o 
   0  -6  27        3.25       -9.13     21.59 o 
   1  -6  27       95.28       76.79     24.13 o 
  -2  -5  27       19.57      -10.98     43.40 o 
  -1  -5  27      134.07      116.12     29.94 o 
   0  -5  27        8.99        4.45     16.76 o 
   1  -5  27      423.86      346.76     29.97 o 
   2  -5  27        3.32        7.12     22.52 o 
  -2  -4  27      181.69      177.92     30.45 o 
  -1  -4  27      549.48      564.89     35.39 o 
   0  -4  27       73.45       83.14     17.83 o 
   1  -4  27      158.27      153.12     36.74 o 
   2  -4  27        9.66       11.06     21.84 o 
  -2  -3  27        6.33       36.36     24.94 o 
  -1  -3  27       16.73       20.94     31.77 o 
   0  -3  27      188.35      253.60     26.55 o 
   1  -3  27      482.56      441.40     30.04 o 
   2  -3  27      160.12      130.23     33.86 o 
  -2  -2  27      205.08      198.20     62.88 o 
  -1  -2  27      218.01      148.54     24.96 o 
   0  -2  27      329.58      351.20     39.48 o 
   1  -2  27       43.21       65.76     20.68 o 
   2  -2  27        5.49       12.02     20.80 o 
  -2  -1  27        5.01      -22.73     22.73 o 
  -1  -1  27       23.96       32.74     22.29 o 
   0  -1  27      480.73      513.65     32.70 o 
   1  -1  27      154.99      153.48     33.73 o 
   2  -1  27      286.56      341.47     40.53 o 
  -2   0  27      802.59      785.23     40.70 o 
  -1   0  27        4.71        3.78     39.09 o 
   0   0  27      304.22      334.54     32.55 o 
   1   0  27        1.83        0.00     29.02 o 
  -2   1  27       10.67      -13.59     25.05 o 
  -1   1  27       61.09       55.77     23.59 o 
   0   1  27      355.40      389.84     31.52 o 
   1   1  27        1.21      -29.02     31.11 o 
  -2   2  27      278.22      276.81     31.89 o 
  -1   2  27      117.42       95.65     25.48 o 
   0   2  27      354.08      395.78     32.14 o 
   1   2  27        0.10       16.99     34.51 o 
  -2   3  27        0.02        2.09     36.87 o 
  -1   3  27       13.54      -12.01     30.33 o 
   0   3  27       49.81      128.90     39.74 o 
   1   3  27      187.35      159.75     40.26 o 
  -1   4  27      138.59      155.84     29.18 o 
   0   4  27        4.72        9.41     38.17 o 
   0  -6  28      102.42      141.64     25.71 o 
   1  -6  28       35.35       25.10     32.68 o 
  -1  -5  28        3.65        4.69     24.08 o 
   0  -5  28      194.29      170.19     26.51 o 
   1  -5  28       47.12       47.60     23.14 o 
  -1  -4  28        9.71       23.79     23.49 o 
   0  -4  28      411.15      423.36     33.20 o 
   1  -4  28       94.79      112.53     23.79 o 
  -2  -3  28      286.88      244.84     31.72 o 
  -1  -3  28      284.92      318.02     32.20 o 
   0  -3  28      108.07      146.66     25.40 o 
   1  -3  28        7.77       -1.78     40.26 o 
   2  -3  28       38.95       17.61     21.89 o 
  -2  -2  28        0.66      -23.30     23.30 o 
  -1  -2  28       59.29       59.32     23.19 o 
   0  -2  28      118.56       79.28     23.48 o 
   1  -2  28      264.78      268.78     40.79 o 
   2  -2  28      326.77      345.86     30.52 o 
  -2  -1  28       31.45       51.61     24.54 o 
  -1  -1  28      274.86      255.73     29.44 o 
   0  -1  28       10.82       -1.14     21.90 o 
   1  -1  28       20.58        8.11     30.85 o 
  -2   0  28       43.93       17.72     26.41 o 
  -1   0  28      182.04      121.21     25.48 o 
   0   0  28       13.88        0.39     21.53 o 
   1   0  28      496.88      542.53     48.63 o 
  -2   1  28       12.86      -18.02     24.78 o 
  -1   1  28      521.40      575.48     36.31 o 
   0   1  28        5.71      -19.54     21.41 o 
  -2   2  28        1.85      124.72     41.31 o 
  -1   2  28      264.00      290.42     31.24 o 
   0   2  28       49.97       39.40     22.92 o 
   1   2  28      275.67      329.44     47.85 o 
  -1   3  28       65.73       53.49     26.80 o 
   0   3  28       16.86      -14.38     36.34 o 
   0  -5  29      127.37      157.92     27.20 o 
  -1  -4  29      230.53      168.41     38.04 o 
   0  -4  29       76.84       57.26     34.77 o 
   1  -4  29      202.02      213.42     27.18 o 
  -1  -3  29      101.58       86.25     24.94 o 
   0  -3  29      126.72      129.57     25.42 o 
   1  -3  29      289.40      269.30     42.10 o 
  -1  -2  29       86.45       51.80     30.07 o 
   0  -2  29       31.57       81.91     34.25 o 
   1  -2  29       45.28       64.06     34.77 o 
  -1  -1  29       34.87       79.00     24.93 o 
   0  -1  29      194.68      203.39     28.28 o 
   1  -1  29      159.03      100.66     35.56 o 
  -1   0  29       18.65       55.41     24.96 o 
   0   0  29      219.09      236.72     28.84 o 
   1   0  29        8.13       19.09     32.16 o 
  -1   1  29        4.75       11.63     23.74 o 
   0   1  29      214.20      249.80     28.66 o 
  -1   2  29       71.50       29.08     26.45 o 
   0   2  29       76.35       69.55     36.08 o 
  -1  -3  30      137.70      118.96     36.60 o 
   0  -3  30      236.53      251.22     29.84 o 
   1  -3  30       35.69       64.84     36.08 o 
  -1  -2  30        5.58       13.04     23.98 o 
   0  -2  30       72.80       57.79     24.59 o 
   1  -2  30      375.07      315.84     43.93 o 
  -1  -1  30      533.40      469.92     76.87 o 
   0  -1  30        2.63       21.77     23.57 o 
   1  -1  30       16.62        6.01     33.99 o 
  -1   0  30       92.25       36.53     25.67 o 
   0   0  30       89.76       82.51     25.98 o 
  -1   1  30      325.53      297.54     47.32 o 
   0   1  30        5.95        7.44     23.56 o 
                                                 
